# Supplementary material for: Curation of a list of chemicals in biosolids from EPA National Sewage Sludge Surveys & Biennial Review Reports
Source: Sci Data. 2022 Apr 19;9:180. doi: 10.1038/s41597-022-01267-9 (PMC9018786; doi:10.1038/s41597-022-01267-9)
Supplement: Supplementary file 1 — SI Table 2 [file 41597_2022_1267_MOESM1_ESM.xls]

## Sheet: PCB_Categories
DTXSID	#CHLORINES	PREFERRED_NAME
DTXSID401026566	1	Monochlorobiphenyls
DTXSID301026563	2	Dichlorobiphenyls
DTXSID601026562	3	Trichlorobiphenyls
DTXSID701026565	4	Tetrachlorobiphenyls
DTXSID10873621	5	Pentachlorobiphenyls
DTXSID001026564	6	Hexachlorobiphenyls
DTXSID101026567	7	Heptachlorobiphenyls
DTXSID801026568	8	Octachlorobiphenyls
DTXSID001026176	9	Nonachlorobiphenyls

## Sheet: Related Relationships
DTXSID	PREFERRED_NAME	#CHLORINES	HAS_RELATIONSHIP_WITH	RELATED_DTXSID	RELATED_PREFERRED_NAME	RELATED_CASRN
DTXSID401026566	Monochlorobiphenyls	1	Markush Child	DTXSID6040298	2-Chlorobiphenyl	2051-60-7
DTXSID401026566	Monochlorobiphenyls	1	Markush Child	DTXSID1040299	3-Chlorobiphenyl	2051-61-8
DTXSID401026566	Monochlorobiphenyls	1	Markush Child	DTXSID3040300	4-Chlorobiphenyl	2051-62-9
DTXSID301026563	Dichlorobiphenyls	2	Markush Child	DTXSID10863067	3,4'-Dichlorobiphenyl	2974-90-5
DTXSID301026563	Dichlorobiphenyls	2	Markush Child	DTXSID70872817	3,3'-Dichlorobiphenyl	2050-67-1
DTXSID301026563	Dichlorobiphenyls	2	Markush Child	DTXSID3074024	2,3'-Dichlorobiphenyl	25569-80-6
DTXSID301026563	Dichlorobiphenyls	2	Markush Child	DTXSID0022515	4,4'-Dichlorobiphenyl	2050-68-2
DTXSID301026563	Dichlorobiphenyls	2	Markush Child	DTXSID0022511	2,4'-Dichlorobiphenyl	34883-43-7
DTXSID301026563	Dichlorobiphenyls	2	Markush Child	DTXSID4044533	2,2'-Dichlorobiphenyl	13029-08-8
DTXSID301026563	Dichlorobiphenyls	2	Markush Child	DTXSID8040301	2,4-Dichlorobiphenyl	33284-50-3
DTXSID301026563	Dichlorobiphenyls	2	Markush Child	DTXSID7073480	2,5-Dichlorobiphenyl	34883-39-1
DTXSID301026563	Dichlorobiphenyls	2	Markush Child	DTXSID7038313	2,6-Dichlorobiphenyl	33146-45-1
DTXSID301026563	Dichlorobiphenyls	2	Markush Child	DTXSID6073310	3,4-Dichlorobiphenyl	2974-92-7
DTXSID301026563	Dichlorobiphenyls	2	Markush Child	DTXSID5074137	3,5-Dichlorobiphenyl	34883-41-5
DTXSID301026563	Dichlorobiphenyls	2	Markush Child	DTXSID0073409	2,3-Dichlorobiphenyl	16605-91-7
DTXSID601026562	Trichlorobiphenyls	3	Markush Child	DTXSID0074182	2,3,5-Trichlorobiphenyl	55720-44-0
DTXSID601026562	Trichlorobiphenyls	3	Markush Child	DTXSID7073482	2,4,6-Trichlorobiphenyl	35693-92-6
DTXSID601026562	Trichlorobiphenyls	3	Markush Child	DTXSID9073410	2,4',5-Trichlorobiphenyl	16606-02-3
DTXSID601026562	Trichlorobiphenyls	3	Markush Child	DTXSID2038310	2,4,4'-Trichlorobiphenyl	7012-37-5
DTXSID601026562	Trichlorobiphenyls	3	Markush Child	DTXSID50858937	3,3',5-Trichlorobiphenyl	38444-87-0
DTXSID601026562	Trichlorobiphenyls	3	Markush Child	DTXSID9074777	2,2',6-Trichlorobiphenyl	38444-73-4
DTXSID601026562	Trichlorobiphenyls	3	Markush Child	DTXSID8040303	2',3,4-Trichlorobiphenyl	38444-86-9
DTXSID601026562	Trichlorobiphenyls	3	Markush Child	DTXSID9074143	2,3',6-Trichlorobiphenyl	38444-76-7
DTXSID601026562	Trichlorobiphenyls	3	Markush Child	DTXSID7091549	2,3,4'-Trichlorobiphenyl	38444-85-8
DTXSID601026562	Trichlorobiphenyls	3	Markush Child	DTXSID8073500	2,4',6-Trichlorobiphenyl	38444-77-8
DTXSID601026562	Trichlorobiphenyls	3	Markush Child	DTXSID00865914	3,4,4'-Trichlorobiphenyl	38444-90-5
DTXSID601026562	Trichlorobiphenyls	3	Markush Child	DTXSID3073501	2,2',3-Trichlorobiphenyl	38444-78-9
DTXSID601026562	Trichlorobiphenyls	3	Markush Child	DTXSID4074778	2,3',5-trichlorobiphenyl	38444-81-4
DTXSID601026562	Trichlorobiphenyls	3	Markush Child	DTXSID60865879	3,3',4-Trichlorobiphenyl	37680-69-6
DTXSID601026562	Trichlorobiphenyls	3	Markush Child	DTXSID8073502	2,3,3'-Trichlorobiphenyl	38444-84-7
DTXSID601026562	Trichlorobiphenyls	3	Markush Child	DTXSID6073491	2,2',5-Trichlorobiphenyl	37680-65-2
DTXSID601026562	Trichlorobiphenyls	3	Markush Child	DTXSID40865913	3,4',5-Trichlorobiphenyl	38444-88-1
DTXSID601026562	Trichlorobiphenyls	3	Markush Child	DTXSID1073492	2,2',4-Trichlorobiphenyl	37680-66-3
DTXSID601026562	Trichlorobiphenyls	3	Markush Child	DTXSID4074140	2,3',5'-Trichlorobiphenyl	37680-68-5
DTXSID601026562	Trichlorobiphenyls	3	Markush Child	DTXSID6074176	3,4,5-Trichlorobiphenyl	53555-66-1
DTXSID601026562	Trichlorobiphenyls	3	Markush Child	DTXSID0073405	2,4,5-Trichlorobiphenyl	15862-07-4
DTXSID601026562	Trichlorobiphenyls	3	Markush Child	DTXSID3073557	2,3,6-Trichlorobiphenyl	55702-45-9
DTXSID601026562	Trichlorobiphenyls	3	Markush Child	DTXSID0074180	2,3,4-Trichlorobiphenyl	55702-46-0
DTXSID601026562	Trichlorobiphenyls	3	Markush Child	DTXSID5074181	2,3',4-Trichlorobiphenyl	55712-37-3
DTXSID701026565	Tetrachlorobiphenyls	4	Markush Child	DTXSID4058657	3,3',5,5'-Tetrachlorobiphenyl	33284-52-5
DTXSID701026565	Tetrachlorobiphenyls	4	Markush Child	DTXSID3038305	2,2',5,5'-Tetrachlorobiphenyl	35693-99-3
DTXSID701026565	Tetrachlorobiphenyls	4	Markush Child	DTXSID3038309	2,3',4',5-Tetrachlorobiphenyl	32598-11-1
DTXSID701026565	Tetrachlorobiphenyls	4	Markush Child	DTXSID0065983	2,2',6,6'-Tetrachlorobiphenyl	15968-05-5
DTXSID701026565	Tetrachlorobiphenyls	4	Markush Child	DTXSID5074135	2,3,4,5-Tetrachlorobiphenyl	33284-53-6
DTXSID701026565	Tetrachlorobiphenyls	4	Markush Child	DTXSID5074214	2,3',4,5'-Tetrachlorobiphenyl	73575-52-7
DTXSID701026565	Tetrachlorobiphenyls	4	Markush Child	DTXSID60867919	2,3',4',5'-Tetrachlorobiphenyl	70362-48-0
DTXSID701026565	Tetrachlorobiphenyls	4	Markush Child	DTXSID3073472	2,3',4,4'-Tetrachlorobiphenyl	32598-10-0
DTXSID701026565	Tetrachlorobiphenyls	4	Markush Child	DTXSID0074136	2,3,5,6-Tetrachlorobiphenyl	33284-54-7
DTXSID701026565	Tetrachlorobiphenyls	4	Markush Child	DTXSID0074215	2,3',4,5-Tetrachlorobiphenyl	73575-53-8
DTXSID701026565	Tetrachlorobiphenyls	4	Markush Child	DTXSID5074133	2,4,4',6-Tetrachlorobiphenyl	32598-12-2
DTXSID701026565	Tetrachlorobiphenyls	4	Markush Child	DTXSID00867918	2,2',3,5-Tetrachlorobiphenyl	70362-46-8
DTXSID701026565	Tetrachlorobiphenyls	4	Markush Child	DTXSID3074159	2,3,4',6-Tetrachlorobiphenyl	52663-58-8
DTXSID701026565	Tetrachlorobiphenyls	4	Markush Child	DTXSID4074194	2,2',4,6-Tetrachlorobiphenyl	62796-65-0
DTXSID701026565	Tetrachlorobiphenyls	4	Markush Child	DTXSID9074779	2,2',3,6-tetrachlorobiphenyl	70362-45-7
DTXSID701026565	Tetrachlorobiphenyls	4	Markush Child	DTXSID9074220	2,3',5',6-Tetrachlorobiphenyl	74338-23-1
DTXSID701026565	Tetrachlorobiphenyls	4	Markush Child	DTXSID0022513	2,2',4,4'-Tetrachlorobiphenyl	2437-79-8
DTXSID701026565	Tetrachlorobiphenyls	4	Markush Child	DTXSID5073535	2,2',3,4-Tetrachlorobiphenyl	52663-59-9
DTXSID701026565	Tetrachlorobiphenyls	4	Markush Child	DTXSID6074207	2,2',4,5-Tetrachlorobiphenyl	70362-47-9
DTXSID701026565	Tetrachlorobiphenyls	4	Markush Child	DTXSID4074221	2,3,3',4-Tetrachlorobiphenyl	74338-24-2
DTXSID701026565	Tetrachlorobiphenyls	4	Markush Child	DTXSID5022514	3,3',4,4'-Tetrachlorobiphenyl	32598-13-3
DTXSID701026565	Tetrachlorobiphenyls	4	Markush Child	DTXSID1074208	3,3',4,5-Tetrachlorobiphenyl	70362-49-1
DTXSID701026565	Tetrachlorobiphenyls	4	Markush Child	DTXSID6074209	3,4,4',5-Tetrachlorobiphenyl	70362-50-4
DTXSID701026565	Tetrachlorobiphenyls	4	Markush Child	DTXSID3073503	2,2',3,3'-Tetrachlorobiphenyl	38444-93-8
DTXSID701026565	Tetrachlorobiphenyls	4	Markush Child	DTXSID4074192	2,3',4,6-Tetrachlorobiphenyl	60233-24-1
DTXSID701026565	Tetrachlorobiphenyls	4	Markush Child	DTXSID5074210	2,3,3',5-Tetrachlorobiphenyl	70424-67-8
DTXSID701026565	Tetrachlorobiphenyls	4	Markush Child	DTXSID8073473	2,4,4',5-Tetrachlorobiphenyl	32690-93-0
DTXSID701026565	Tetrachlorobiphenyls	4	Markush Child	DTXSID3073474	2,3,4,4'-Tetrachlorobiphenyl	33025-41-1
DTXSID701026565	Tetrachlorobiphenyls	4	Markush Child	DTXSID9074195	2,2',4,6'-Tetrachlorobiphenyl	68194-04-7
DTXSID701026565	Tetrachlorobiphenyls	4	Markush Child	DTXSID1074177	2,3,4,6-Tetrachlorobiphenyl	54230-22-7
DTXSID701026565	Tetrachlorobiphenyls	4	Markush Child	DTXSID8073508	2,2',4,5'-Tetrachlorobiphenyl	41464-40-8
DTXSID701026565	Tetrachlorobiphenyls	4	Markush Child	DTXSID3073509	2,2',5,6'-Tetrachlorobiphenyl	41464-41-9
DTXSID701026565	Tetrachlorobiphenyls	4	Markush Child	DTXSID8074152	2,3',5,5'-Tetrachlorobiphenyl	41464-42-0
DTXSID701026565	Tetrachlorobiphenyls	4	Markush Child	DTXSID3074153	2,3,3',4'-Tetrachlorobiphenyl	41464-43-1
DTXSID701026565	Tetrachlorobiphenyls	4	Markush Child	DTXSID8074154	2,3',4',6-Tetrachlorobiphenyl	41464-46-4
DTXSID701026565	Tetrachlorobiphenyls	4	Markush Child	DTXSID3074155	3,3',4,5'-Tetrachlorobiphenyl	41464-48-6
DTXSID701026565	Tetrachlorobiphenyls	4	Markush Child	DTXSID8074156	2,3,3',5'-Tetrachlorobiphenyl	41464-49-7
DTXSID701026565	Tetrachlorobiphenyls	4	Markush Child	DTXSID9074222	2,3,3',6-Tetrachlorobiphenyl	74472-33-6
DTXSID701026565	Tetrachlorobiphenyls	4	Markush Child	DTXSID4074223	2,3,4',5-Tetrachlorobiphenyl	74472-34-7
DTXSID701026565	Tetrachlorobiphenyls	4	Markush Child	DTXSID8038302	2,2',3,5'-tetrachlorobiphenyl	41464-39-5
DTXSID701026565	Tetrachlorobiphenyls	4	Markush Child	DTXSID40866046	2,2',3,6'-Tetrachlorobiphenyl	41464-47-5
DTXSID701026565	Tetrachlorobiphenyls	4	Markush Child	DTXSID80873557	2,2',3,4'-Tetrachlorobiphenyl	36559-22-5
DTXSID10873621	Pentachlorobiphenyls	5	Markush Child	DTXSID40864820	2,3,4,5,6-Pentachlorobiphenyl	18259-05-7
DTXSID10873621	Pentachlorobiphenyls	5	Markush Child	DTXSID50866577	2,3',4,5',6-Pentachlorobiphenyl	56558-18-0
DTXSID10873621	Pentachlorobiphenyls	5	Markush Child	DTXSID8038304	2,2',4,5,5'-Pentachlorobiphenyl	37680-73-2
DTXSID10873621	Pentachlorobiphenyls	5	Markush Child	DTXSID8038306	2,3,3',4,4'-Pentachlorobiphenyl	32598-14-4
DTXSID10873621	Pentachlorobiphenyls	5	Markush Child	DTXSID3038307	2,3,3',4',6-Pentachlorobiphenyl	38380-03-9
DTXSID10873621	Pentachlorobiphenyls	5	Markush Child	DTXSID5074216	2,2',3,6,6'-Pentachlorobiphenyl	73575-54-9
DTXSID10873621	Pentachlorobiphenyls	5	Markush Child	DTXSID50867160	2',3,4,4',5-Pentachlorobiphenyl	65510-44-3
DTXSID10873621	Pentachlorobiphenyls	5	Markush Child	DTXSID0074217	2,2',3,5,6'-Pentachlorobiphenyl	73575-55-0
DTXSID10873621	Pentachlorobiphenyls	5	Markush Child	DTXSID0074188	2,2',3,3',5-Pentachlorobiphenyl	60145-20-2
DTXSID10873621	Pentachlorobiphenyls	5	Markush Child	DTXSID9073599	2,2',3,4,4'-Pentachlorobiphenyl	65510-45-4
DTXSID10873621	Pentachlorobiphenyls	5	Markush Child	DTXSID5074218	2,2',3,5,6-Pentachlorobiphenyl	73575-56-1
DTXSID10873621	Pentachlorobiphenyls	5	Markush Child	DTXSID5074189	2,2',4,5',6-Pentachlorobiphenyl	60145-21-3
DTXSID10873621	Pentachlorobiphenyls	5	Markush Child	DTXSID0074219	2,2',3,4,6'-Pentachlorobiphenyl	73575-57-2
DTXSID10873621	Pentachlorobiphenyls	5	Markush Child	DTXSID1074206	2,3,3',4,5'-Pentachlorobiphenyl	70362-41-3
DTXSID10873621	Pentachlorobiphenyls	5	Markush Child	DTXSID1074179	2,2',3,4,5-Pentachlorobiphenyl	55312-69-1
DTXSID10873621	Pentachlorobiphenyls	5	Markush Child	DTXSID0073536	2,2',3,3',6-Pentachlorobiphenyl	52663-60-2
DTXSID10873621	Pentachlorobiphenyls	5	Markush Child	DTXSID5073537	2,2',3,5,5'-Pentachlorobiphenyl	52663-61-3
DTXSID10873621	Pentachlorobiphenyls	5	Markush Child	DTXSID4032116	2,3',4,4',5-Pentachlorobiphenyl	31508-00-6
DTXSID10873621	Pentachlorobiphenyls	5	Markush Child	DTXSID8073504	2,2',4,4',6-Pentachlorobiphenyl	39485-83-1
DTXSID10873621	Pentachlorobiphenyls	5	Markush Child	DTXSID10867525	2,2',4,5,6'-Pentachlorobiphenyl	68194-06-9
DTXSID10873621	Pentachlorobiphenyls	5	Markush Child	DTXSID9074193	2,2',3,4',6'-Pentachlorobiphenyl	60233-25-2
DTXSID10873621	Pentachlorobiphenyls	5	Markush Child	DTXSID0074211	2,3,3',4',5-Pentachlorobiphenyl	70424-68-9
DTXSID10873621	Pentachlorobiphenyls	5	Markush Child	DTXSID5074212	2,3,3',4,5-Pentachlorobiphenyl	70424-69-0
DTXSID10873621	Pentachlorobiphenyls	5	Markush Child	DTXSID0074213	2,3',4',5,5'-Pentachlorobiphenyl	70424-70-3
DTXSID10873621	Pentachlorobiphenyls	5	Markush Child	DTXSID60274189	2,2',3,3',4-Pentachlorobiphenyl	52663-62-4
DTXSID10873621	Pentachlorobiphenyls	5	Markush Child	DTXSID50865964	2,3,3',5,5'-Pentachlorobiphenyl	39635-32-0
DTXSID10873621	Pentachlorobiphenyls	5	Markush Child	DTXSID1073608	2,2',3,4',6-Pentachlorobiphenyl	68194-05-8
DTXSID10873621	Pentachlorobiphenyls	5	Markush Child	DTXSID4074196	2,2',3,4',5-Pentachlorobiphenyl	68194-07-0
DTXSID10873621	Pentachlorobiphenyls	5	Markush Child	DTXSID4074198	2,3,3',5',6-Pentachlorobiphenyl	68194-10-5
DTXSID10873621	Pentachlorobiphenyls	5	Markush Child	DTXSID0074184	2,2',4,6,6'-Pentachlorobiphenyl	56558-16-8
DTXSID10873621	Pentachlorobiphenyls	5	Markush Child	DTXSID9074199	2,3,4',5,6-Pentachlorobiphenyl	68194-11-6
DTXSID10873621	Pentachlorobiphenyls	5	Markush Child	DTXSID5074185	2,3',4,4',6-Pentachlorobiphenyl	56558-17-9
DTXSID10873621	Pentachlorobiphenyls	5	Markush Child	DTXSID6073609	2,3',4,5,5'-Pentachlorobiphenyl	68194-12-7
DTXSID10873621	Pentachlorobiphenyls	5	Markush Child	DTXSID9074145	3,3',4,5,5'-Pentachlorobiphenyl	39635-33-1
DTXSID10873621	Pentachlorobiphenyls	5	Markush Child	DTXSID3032179	3,3',4,4',5-Pentachlorobiphenyl	57465-28-8
DTXSID10873621	Pentachlorobiphenyls	5	Markush Child	DTXSID2074243	2,3,3',4',5'-Pentachlorobiphenyl	76842-07-4
DTXSID10873621	Pentachlorobiphenyls	5	Markush Child	DTXSID2073510	2,2',3,4',5'-Pentachlorobiphenyl	41464-51-1
DTXSID10873621	Pentachlorobiphenyls	5	Markush Child	DTXSID9074224	2,3,3',4,6-Pentachlorobiphenyl	74472-35-8
DTXSID10873621	Pentachlorobiphenyls	5	Markush Child	DTXSID1073496	2,2',4,4',5-Pentachlorobiphenyl	38380-01-7
DTXSID10873621	Pentachlorobiphenyls	5	Markush Child	DTXSID4074225	2,3,3',5,6-Pentachlorobiphenyl	74472-36-9
DTXSID10873621	Pentachlorobiphenyls	5	Markush Child	DTXSID6073497	2,2',3,4,5'-Pentachlorobiphenyl	38380-02-8
DTXSID10873621	Pentachlorobiphenyls	5	Markush Child	DTXSID9074226	2,3,4,4',5-Pentachlorobiphenyl	74472-37-0
DTXSID10873621	Pentachlorobiphenyls	5	Markush Child	DTXSID3038301	2,2',3,5',6-Pentachlorobiphenyl	38379-99-6
DTXSID10873621	Pentachlorobiphenyls	5	Markush Child	DTXSID4074227	2,3,4,4',6-Pentachlorobiphenyl	74472-38-1
DTXSID10873621	Pentachlorobiphenyls	5	Markush Child	DTXSID6074178	2,2',3,4,6-Pentachlorobiphenyl	55215-17-3
DTXSID10873621	Pentachlorobiphenyls	5	Markush Child	DTXSID9074228	2,3',4',5',6-Pentachlorobiphenyl	74472-39-2
DTXSID001026564	Hexachlorobiphenyls	6	Markush Child	DTXSID3074230	2,2',3,4',5,6'-Hexachlorobiphenyl	74472-41-6
DTXSID001026564	Hexachlorobiphenyls	6	Markush Child	DTXSID8074231	2,3,3',4,4',6-Hexachlorobiphenyl	74472-42-7
DTXSID001026564	Hexachlorobiphenyls	6	Markush Child	DTXSID6073499	2,2',3,3',6,6'-Hexachlorobiphenyl	38411-22-2
DTXSID001026564	Hexachlorobiphenyls	6	Markush Child	DTXSID3074232	2,3,3',4,5',6-Hexachlorobiphenyl	74472-43-8
DTXSID001026564	Hexachlorobiphenyls	6	Markush Child	DTXSID8074233	2,3,3',4',5,6-Hexachlorobiphenyl	74472-44-9
DTXSID001026564	Hexachlorobiphenyls	6	Markush Child	DTXSID3074234	2,3,3',4',5',6-Hexachlorobiphenyl	74472-45-0
DTXSID001026564	Hexachlorobiphenyls	6	Markush Child	DTXSID0052706	2,3,3',4,4',5-Hexachlorobiphenyl	38380-08-4
DTXSID001026564	Hexachlorobiphenyls	6	Markush Child	DTXSID8073631	2,3,3',5,5',6-Hexachlorobiphenyl	74472-46-1
DTXSID001026564	Hexachlorobiphenyls	6	Markush Child	DTXSID9073541	2,2',3,3',5,6'-Hexachlorobiphenyl	52744-13-5
DTXSID001026564	Hexachlorobiphenyls	6	Markush Child	DTXSID8074158	2,2',3,4',5,5'-Hexachlorobiphenyl	51908-16-8
DTXSID001026564	Hexachlorobiphenyls	6	Markush Child	DTXSID3040302	2,2',4,4',6,6'-Hexachlorobiphenyl	33979-03-2
DTXSID001026564	Hexachlorobiphenyls	6	Markush Child	DTXSID4074190	2,2',4,4',5,6'-Hexachlorobiphenyl	60145-22-4
DTXSID001026564	Hexachlorobiphenyls	6	Markush Child	DTXSID70867526	2,2',3,5,6,6'-Hexachlorobiphenyl	68194-09-2
DTXSID001026564	Hexachlorobiphenyls	6	Markush Child	DTXSID2032180	2,2',4,4',5,5'-Hexachlorobiphenyl	35065-27-1
DTXSID001026564	Hexachlorobiphenyls	6	Markush Child	DTXSID2074160	2,2',3,5,5',6-Hexachlorobiphenyl	52663-63-5
DTXSID001026564	Hexachlorobiphenyls	6	Markush Child	DTXSID5073539	2,2',3,3',4,5'-Hexachlorobiphenyl	52663-66-8
DTXSID001026564	Hexachlorobiphenyls	6	Markush Child	DTXSID7074165	2,3',4,4',5,5'-Hexachlorobiphenyl	52663-72-6
DTXSID001026564	Hexachlorobiphenyls	6	Markush Child	DTXSID0074186	2,2',3,4,4',6'-Hexachlorobiphenyl	59291-64-4
DTXSID001026564	Hexachlorobiphenyls	6	Markush Child	DTXSID5074187	2,3',4,4',5',6-Hexachlorobiphenyl	59291-65-5
DTXSID001026564	Hexachlorobiphenyls	6	Markush Child	DTXSID5074183	2,2',3,4,4',6-Hexachlorobiphenyl	56030-56-9
DTXSID001026564	Hexachlorobiphenyls	6	Markush Child	DTXSID9074149	2,2',3,4,5,6-Hexachlorobiphenyl	41411-61-4
DTXSID001026564	Hexachlorobiphenyls	6	Markush Child	DTXSID8074150	2,3,4,4',5,6-Hexachlorobiphenyl	41411-63-6
DTXSID001026564	Hexachlorobiphenyls	6	Markush Child	DTXSID50858932	2,2',3,3',4,4'-Hexachlorobiphenyl	38380-07-3
DTXSID001026564	Hexachlorobiphenyls	6	Markush Child	DTXSID0074138	2,2',3,4,4',5-Hexachlorobiphenyl	35694-06-5
DTXSID001026564	Hexachlorobiphenyls	6	Markush Child	DTXSID6074205	2,3,3',4,4',5'-Hexachlorobiphenyl	69782-90-7
DTXSID001026564	Hexachlorobiphenyls	6	Markush Child	DTXSID10865965	2,3,3',4',5,5'-Hexachlorobiphenyl	39635-34-2
DTXSID001026564	Hexachlorobiphenyls	6	Markush Child	DTXSID9074197	2,2',3,4',6,6'-Hexachlorobiphenyl	68194-08-1
DTXSID001026564	Hexachlorobiphenyls	6	Markush Child	DTXSID2038314	3,3',4,4',5,5'-Hexachlorobiphenyl	32774-16-6
DTXSID001026564	Hexachlorobiphenyls	6	Markush Child	DTXSID1074200	2,2',3,4',5,6-Hexachlorobiphenyl	68194-13-8
DTXSID001026564	Hexachlorobiphenyls	6	Markush Child	DTXSID6074201	2,2',3,4,5',6-Hexachlorobiphenyl	68194-14-9
DTXSID001026564	Hexachlorobiphenyls	6	Markush Child	DTXSID1074173	2,2',3,3',5,6-Hexachlorobiphenyl	52704-70-8
DTXSID001026564	Hexachlorobiphenyls	6	Markush Child	DTXSID1074202	2,2',3,4,5,6'-Hexachlorobiphenyl	68194-15-0
DTXSID001026564	Hexachlorobiphenyls	6	Markush Child	DTXSID4074146	2,3,3',4,5,5'-Hexachlorobiphenyl	39635-35-3
DTXSID001026564	Hexachlorobiphenyls	6	Markush Child	DTXSID8074780	2,2',3,3',4,6-hexachlorobiphenyl	61798-70-7
DTXSID001026564	Hexachlorobiphenyls	6	Markush Child	DTXSID6074174	2,2',3,4,5,5'-Hexachlorobiphenyl	52712-04-6
DTXSID001026564	Hexachlorobiphenyls	6	Markush Child	DTXSID8038300	2,2',3,4,4',5'-Hexachlorobiphenyl	35065-28-2
DTXSID001026564	Hexachlorobiphenyls	6	Markush Child	DTXSID20866044	2,3,3',4,5,6-Hexachlorobiphenyl	41411-62-5
DTXSID001026564	Hexachlorobiphenyls	6	Markush Child	DTXSID4030045	2,2',3,3',5,5'-Hexachlorobiphenyl	35694-04-3
DTXSID001026564	Hexachlorobiphenyls	6	Markush Child	DTXSID1073498	2,2',3,4',5',6-Hexachlorobiphenyl	38380-04-0
DTXSID001026564	Hexachlorobiphenyls	6	Markush Child	DTXSID9074141	2,2',3,3',4,6'-Hexachlorobiphenyl	38380-05-1
DTXSID001026564	Hexachlorobiphenyls	6	Markush Child	DTXSID8073554	2,2',3,3',4,5-Hexachlorobiphenyl	55215-18-4
DTXSID001026564	Hexachlorobiphenyls	6	Markush Child	DTXSID4074229	2,2',3,4,6,6'-Hexachlorobiphenyl	74472-40-5
DTXSID101026567	Heptachlorobiphenyls	7	Markush Child	DTXSID4074142	2,2',3,3',4,5,6'-Heptachlorobiphenyl	38411-25-5
DTXSID101026567	Heptachlorobiphenyls	7	Markush Child	DTXSID3074151	2,3,3',4,4',5,6-Heptachlorobiphenyl	41411-64-7
DTXSID101026567	Heptachlorobiphenyls	7	Markush Child	DTXSID8074235	2,2',3,4,4',5,6-Heptachlorobiphenyl	74472-47-2
DTXSID101026567	Heptachlorobiphenyls	7	Markush Child	DTXSID3074236	2,2',3,4,4',6,6'-Heptachlorobiphenyl	74472-48-3
DTXSID101026567	Heptachlorobiphenyls	7	Markush Child	DTXSID8074237	2,2',3,4,5,6,6'-Heptachlorobiphenyl	74472-49-4
DTXSID101026567	Heptachlorobiphenyls	7	Markush Child	DTXSID3074238	2,3,3',4,4',5',6-Heptachlorobiphenyl	74472-50-7
DTXSID101026567	Heptachlorobiphenyls	7	Markush Child	DTXSID8074239	2,3,3',4,5,5',6-Heptachlorobiphenyl	74472-51-8
DTXSID101026567	Heptachlorobiphenyls	7	Markush Child	DTXSID4074144	2,3,3',4,4',5,5'-Heptachlorobiphenyl	39635-31-9
DTXSID101026567	Heptachlorobiphenyls	7	Markush Child	DTXSID7074242	2,2',3,4',5,6,6'-Heptachlorobiphenyl	74487-85-7
DTXSID101026567	Heptachlorobiphenyls	7	Markush Child	DTXSID5052832	2,2',3,4',5,5',6-Heptachlorobiphenyl	52663-68-0
DTXSID101026567	Heptachlorobiphenyls	7	Markush Child	DTXSID9074147	2,2',3,3',4,5',6-Heptachlorobiphenyl	40186-70-7
DTXSID101026567	Heptachlorobiphenyls	7	Markush Child	DTXSID9074191	2,2',3,4,4',5,6'-Heptachlorobiphenyl	60145-23-5
DTXSID101026567	Heptachlorobiphenyls	7	Markush Child	DTXSID6074203	2,2',3,3',4,5,6-Heptachlorobiphenyl	68194-16-1
DTXSID101026567	Heptachlorobiphenyls	7	Markush Child	DTXSID30867845	2,3,3',4',5,5',6-Heptachlorobiphenyl	69782-91-8
DTXSID101026567	Heptachlorobiphenyls	7	Markush Child	DTXSID0073538	2,2',3,3',5,6,6'-Heptachlorobiphenyl	52663-64-6
DTXSID101026567	Heptachlorobiphenyls	7	Markush Child	DTXSID7074161	2,2',3,3',4,6,6'-Heptachlorobiphenyl	52663-65-7
DTXSID101026567	Heptachlorobiphenyls	7	Markush Child	DTXSID2074162	2,2',3,3',5,5',6-Heptachlorobiphenyl	52663-67-9
DTXSID101026567	Heptachlorobiphenyls	7	Markush Child	DTXSID1074175	2,2',3,4,5,5',6-Heptachlorobiphenyl	52712-05-7
DTXSID101026567	Heptachlorobiphenyls	7	Markush Child	DTXSID7074163	2,2',3,4,4',5',6-Heptachlorobiphenyl	52663-69-1
DTXSID101026567	Heptachlorobiphenyls	7	Markush Child	DTXSID2073481	2,2',3,3',4,4',5-Heptachlorobiphenyl	35065-30-6
DTXSID101026567	Heptachlorobiphenyls	7	Markush Child	DTXSID2074164	2,2',3,3',4,5',6'-Heptachlorobiphenyl	52663-70-4
DTXSID101026567	Heptachlorobiphenyls	7	Markush Child	DTXSID6038299	2,2',3,4,4',5,5'-Heptachlorobiphenyl	35065-29-3
DTXSID101026567	Heptachlorobiphenyls	7	Markush Child	DTXSID4073540	2,2',3,3',4,4',6-Heptachlorobiphenyl	52663-71-5
DTXSID101026567	Heptachlorobiphenyls	7	Markush Child	DTXSID7074167	2,2',3,3',4,5,5'-Heptachlorobiphenyl	52663-74-8
DTXSID801026568	Octachlorobiphenyls	8	Markush Child	DTXSID7074169	2,2',3,4,4',5,5',6-Octachlorobiphenyl	52663-76-0
DTXSID801026568	Octachlorobiphenyls	8	Markush Child	DTXSID1074171	2,2',3,3',4,4',5,6-Octachlorobiphenyl	52663-78-2
DTXSID801026568	Octachlorobiphenyls	8	Markush Child	DTXSID5074139	2,2',3,3',4,4',5,5'-Octachlorobiphenyl	35694-08-7
DTXSID801026568	Octachlorobiphenyls	8	Markush Child	DTXSID0074134	2,2',3,3',4,4',6,6'-Octachlorobiphenyl	33091-17-7
DTXSID801026568	Octachlorobiphenyls	8	Markush Child	DTXSID7074240	2,2',3,4,4',5,6,6'-Octachlorobiphenyl	74472-52-9
DTXSID801026568	Octachlorobiphenyls	8	Markush Child	DTXSID2074241	2,3,3',4,4',5,5',6-Octachlorobiphenyl	74472-53-0
DTXSID801026568	Octachlorobiphenyls	8	Markush Child	DTXSID4074148	2,2',3,3',4,5',6,6'-Octachlorobiphenyl	40186-71-8
DTXSID801026568	Octachlorobiphenyls	8	Markush Child	DTXSID1074204	2,2',3,3',4,5,5',6-Octachlorobiphenyl	68194-17-2
DTXSID801026568	Octachlorobiphenyls	8	Markush Child	DTXSID0074132	2,2',3,3',5,5',6,6'-Octachlorobiphenyl	2136-99-4
DTXSID801026568	Octachlorobiphenyls	8	Markush Child	DTXSID3074157	2,2',3,3',4,4',5,6'-Octachlorobiphenyl	42740-50-1
DTXSID801026568	Octachlorobiphenyls	8	Markush Child	DTXSID2074166	2,2',3,3',4,5,6,6'-Octachlorobiphenyl	52663-73-7
DTXSID801026568	Octachlorobiphenyls	8	Markush Child	DTXSID2074168	2,2',3,3',4,5,5',6'-Octachlorobiphenyl	52663-75-9
DTXSID001026176	Nonachlorobiphenyls	9	Markush Child	DTXSID6074170	2,2',3,3',4,5,5',6,6'-Nonachlorobiphenyl	52663-77-1
DTXSID001026176	Nonachlorobiphenyls	9	Markush Child	DTXSID50865989	2,2',3,3',4,4',5,5',6-Nonachlorobiphenyl	40186-72-9
DTXSID001026176	Nonachlorobiphenyls	9	Markush Child	DTXSID6074172	2,2',3,3',4,4',5,6,6'-Nonachlorobiphenyl	52663-79-3
