# Supplementary material for: Curation of a list of chemicals in biosolids from EPA National Sewage Sludge Surveys & Biennial Review Reports
Source: Sci Data. 2022 Apr 19;9:180. doi: 10.1038/s41597-022-01267-9 (PMC9018786; doi:10.1038/s41597-022-01267-9)
Supplement: Supplementary file 2 — SI Table 3 [file 41597_2022_1267_MOESM2_ESM.xlsx]

## Sheet: 726 Categorized Chemicals
Number	Names Reported in BRs and NSSS	Dashboard Preferred Name	CASRN	DTXSID	CLASSES	INCHIKEY	UVCB	Drugs/Metabolites	Antimicrobials	Antibiotics	Steroids/Sterols	Cosmetics (COSMOS)	Pesticides/Metabolites	PCBs	Dibenzofurans	Dioxins	Elements		PFAS	Phosphates	PBDEs	PAHs	Flame retardants	Surfactants	Extractables	Other Organics	Inorganic Anions	Chemical Data Reporting 2016
1	Quinine	Quinine	130-95-0	DTXSID0044280	A: DRUGS/METABOLITES	LOUPRKONTZGTKE-WZBLMQSHSA-N		Y					-															-
2	Valproic acid	Valproic acid	99-66-1	DTXSID6023733	A: DRUGS/METABOLITES	NIJJYAXOARWZEE-UHFFFAOYSA-N		Y	-	-		-	-	-			-		-			-	-	-	-			-
3	Diclofenac	Diclofenac	15307-86-5	DTXSID6022923	A: DRUGS/METABOLITES	DCOPUUMXTXDBNB-UHFFFAOYSA-N		Y	-	-		-	-	-			-		-			-	-	-	-			-
4	Cotinine	Cotinine	486-56-6	DTXSID1047576	A: DRUGS/METABOLITES	UIKROCXWUNQSPJ-VIFPVBQESA-N		Y	-	-		-	-	-			-		-			-	-	-	-			-
5	1,7-Dimethylxanthine	1,7-Dimethylxanthine	611-59-6	DTXSID2052281	A: DRUGS/METABOLITES	QUNWUDVFRNGTCO-UHFFFAOYSA-N		Y	-	-		-	-	-			-		-			-	-	-	-			-
6	Toluene	Toluene	108-88-3	DTXSID7021360	A: DRUGS/METABOLITES	YXFVVABEGXRONW-UHFFFAOYSA-N		Y	-	-		Y	Y	-			-		-			-	-	-	-			Y
7	P-Cresol	p-Cresol	106-44-5	DTXSID7021869	A: DRUGS/METABOLITES	IWDCLRJOBJJRNH-UHFFFAOYSA-N		Y	-	-		Y	-	-			-		-			-	-	-	Y			Y
8	1,3,5-Trichlorobenzene	1,3,5-Trichlorobenzene	108-70-3	DTXSID8026195	A: DRUGS/METABOLITES	XKEFYDZQGKAQCN-UHFFFAOYSA-N		Y	-	-		-	-	-			-		-			-	-	-	-			Y
9	Caffeine	Caffeine	58-08-2	DTXSID0020232	A: DRUGS/METABOLITES	RYYVLZVUVIJVGH-UHFFFAOYSA-N		Y	-	-		Y	Y	-			-		-			-	-	-	-			Y
10	Gemfibrozil	Gemfibrozil	25812-30-0	DTXSID0020652	A: DRUGS/METABOLITES	HEMJJKBWTPKOJG-UHFFFAOYSA-N		Y	-	-		-	-	-			-		-			-	-	-	-			-
11	Indole	Indole	120-72-9	DTXSID0020737	A: DRUGS/METABOLITES	SIKJAQJRHWYJAI-UHFFFAOYSA-N		Y	-	-		Y	Y	-			-		-			Y	-	-	-			-
12	p-Nitrophenol	4-Nitrophenol	100-02-7	DTXSID0021834	A: DRUGS/METABOLITES	BTJIUGUIPKRLHP-UHFFFAOYSA-N		Y	-	-		Y	Y	-			-		-			-	-	-	-			-
13	Glyburide	Glybenclamide	10238-21-8	DTXSID0037237	A: DRUGS/METABOLITES	ZNNLBTZKUZBEKO-UHFFFAOYSA-N		Y	-	-		-	-	-			-		-			-	-	-	-			-
14	Propoxyphene	Propoxyphene	469-62-5	DTXSID1023524	A: DRUGS/METABOLITES	XLMALTXPSGQGBX-GCJKJVERSA-N		Y	-	-		-	-	-			-		-			-	-	-	-			-
15	Clofibric acid	Clofibric acid	882-09-7	DTXSID1040661	A: DRUGS/METABOLITES	TXCGAZHTZHNUAI-UHFFFAOYSA-N		Y	-	-		-	-	-			-		-			-	-	-	-			-
16	Acetaminophen	Acetaminophen	103-90-2	DTXSID2020006	A: DRUGS/METABOLITES	RZVAJINKPMORJF-UHFFFAOYSA-N		Y	-	-		Y	Y	-			-		-			-	-	-	-			-
17	Codeine	Codeine	76-57-3	DTXSID2020341	A: DRUGS/METABOLITES	OROGSEYTTFOCAN-DNJOTXNNSA-N		Y	-	-		-	-	-			-		-			-	-	-	-			-
18	Atenolol	Atenolol	29122-68-7	DTXSID2022628	A: DRUGS/METABOLITES	METKIMKYRPQLGS-UHFFFAOYSA-N		Y	-	-		-	-	-			-		-			-	-		-			-
19	Metformin	Metformin	657-24-9	DTXSID2023270	A: DRUGS/METABOLITES	XZWYZXLIPXDOLR-UHFFFAOYSA-N		Y	-	-		-	-	-			-		-			-	-		-			-
20	Metoprolol	Metoprolol	51384-51-1	DTXSID2023309	A: DRUGS/METABOLITES	IUBSYMUCCVWXPE-UHFFFAOYSA-N		Y	-	-		-	-	-			-		-			-	-	-	-			-
21	Cocaine	Cocaine	50-36-2	DTXSID2038443	A: DRUGS/METABOLITES	ZPUCINDJVBIVPJ-LJISPDSOSA-N		Y	-	-		-	-	-			-		-			-	-	-	-			-
22	Equilenin	Equilenin	517-09-9	DTXSID2052156	A: DRUGS/METABOLITES	PDRGHUMCVRDZLQ-WMZOPIPTSA-N		Y	-	-		-	-	-			-		-			-	-	-	-			-
23	Nadolol	Nadolol	42200-33-9	DTXSID3023342	A: DRUGS/METABOLITES	VWPOSFSPZNDTMJ-UHFFFAOYSA-N		Y	-	-		-	-	-			-		-			-	-	-	-			-
24	Paroxetine	Paroxetine	61869-08-7	DTXSID3023425	A: DRUGS/METABOLITES	AHOUBRCZNHFOSL-YOEHRIQHSA-N		Y	-	-		-	-	-			-		-			-	-	-	-			-
25	4-Hydroxybenzoate	4-Hydroxybenzoic acid	99-96-7	DTXSID3026647	A: DRUGS/METABOLITES	FJKROLUGYXJWQN-UHFFFAOYSA-N		Y	-	-		Y	-	-			-		-			-	-	-	-			Y
26	Bezafibrate	Bezafibrate	41859-67-0	DTXSID3029869	A: DRUGS/METABOLITES	IIBYAHWJQTYFKB-UHFFFAOYSA-N		Y	-	-		-	-	-			-		-			-	-	-	-			-
27	Cimetidine	Cimetidine	51481-61-9	DTXSID4020329	A: DRUGS/METABOLITES	AQIXAKUUQRKLND-UHFFFAOYSA-N		Y	-	-		Y	-	-			-		-			-	-	-	-			-
28	Diazepam	Diazepam	439-14-5	DTXSID4020406	A: DRUGS/METABOLITES	AAOVKJBEBIDNHE-UHFFFAOYSA-N		Y	-	-		-	Y	-			-		-			-	-	-	-			-
29	3,4-Dihydroxybenzoic acid	3,4-Dihydroxybenzoic acid	99-50-3	DTXSID4021212	A: DRUGS/METABOLITES	YQUVCSBJEUQKSH-UHFFFAOYSA-N		Y	-	-		Y	-	-			-		-			-	-	-	-			-
30	Alprazolam	Alprazolam	28981-97-7	DTXSID4022577	A: DRUGS/METABOLITES	VREFGVBLTWBCJP-UHFFFAOYSA-N		Y	-	-		-	-	-			-		-			-	-	-	-			-
31	Amphetamine	Amphetamine	300-62-9	DTXSID4022600	A: DRUGS/METABOLITES	KWTSXDURSIMDCE-UHFFFAOYSA-N		Y	-	-		-	-	-			-		-			-	-	-	-			-
32	Carbamazepine	Carbamazepine	298-46-4	DTXSID4022731	A: DRUGS/METABOLITES	FFGPTBGBLSHEPO-UHFFFAOYSA-N		Y	-	-		-	-	-			-		-			-	-	-	-			-
33	Diphenhydramine	Diphenhydramine	58-73-1	DTXSID4022949	A: DRUGS/METABOLITES	ZZVUWRFHKOJYTH-UHFFFAOYSA-N		Y	-	-		-	-	-			-		-			-	-	-	-			-
34	Naproxen	Naproxen	22204-53-1	DTXSID4040686	A: DRUGS/METABOLITES	CMWTZPSULFXXJA-VIFPVBQESA-N		Y	-	-		Y	-	-			-		-			-	-	-	-			-
35	Aspirin	Aspirin	50-78-2	DTXSID5020108	A: DRUGS/METABOLITES	BSYNRYMUTXBXSQ-UHFFFAOYSA-N		Y	-	-		Y	Y	-			-		-			-	-	-	-			Y
36	Cyclophosphamide	Cyclophosphamide	50-18-0	DTXSID5020364	A: DRUGS/METABOLITES	CMSMOCZEIVJLDB-UHFFFAOYSA-N		Y	-	-		-	Y	-			-		-			-	-	-	-			-
37	Ibuprofen	Ibuprofen	15687-27-1	DTXSID5020732	A: DRUGS/METABOLITES	HEFNNWSXXWATRW-UHFFFAOYSA-N		Y	-	-		Y	-	-			-		-			-	-	-	-			-
38	Albuterol	Albuterol	18559-94-9	DTXSID5021255	A: DRUGS/METABOLITES	NDAUXUAQIAJITI-UHFFFAOYSA-N		Y	-	-		-	-	-			-		-			-	-	-	-			-
39	Digoxin	Digoxin	20830-75-5	DTXSID5022934	A: DRUGS/METABOLITES	LTMHDMANZUZIPE-PUGKRICDSA-N		Y	-	-		-	-	-			-		-			-	-	-	-			-
40	Mefenamic acid	Mefenamic acid	61-68-7	DTXSID5023243	A: DRUGS/METABOLITES	HYYBABOKPJLUIN-UHFFFAOYSA-N		Y	-	-		-	-	-			-		-			-	-	-	-			-
41	Oxycodone	Oxycodone	76-42-6	DTXSID5023407	A: DRUGS/METABOLITES	BRUQQQPBMZOVGD-XFKAJCMBSA-N		Y	-	-		-	-	-			-		-			-	-	-	-			-
42	Mesalazine	5-Aminosalicylic acid	89-57-6	DTXSID5024506	A: DRUGS/METABOLITES	KBOPZPXVLCULAV-UHFFFAOYSA-N		Y	-	-		-	-	-			-		-			-	-	-	-			-
43	Furosemide	Furosemide	54-31-9	DTXSID6020648	A: DRUGS/METABOLITES	ZZUFCTLCJUWOSV-UHFFFAOYSA-N		Y	-	-		-	-	-			-		-			-	-	-	-			-
44	Ketoprofen	Ketoprofen	22071-15-4	DTXSID6020771	A: DRUGS/METABOLITES	DKYWVDODHFEZIM-UHFFFAOYSA-N		Y	-	-		-	-	-			-		-			-	-	-	-			-
45	Phenazone	Phenazone	60-80-0	DTXSID6021117	A: DRUGS/METABOLITES	VEQOALNAAJBPNY-UHFFFAOYSA-N		Y	-	-		-	-	-			-		-			-	-	-	-			-
46	Triamterene	Triamterene	396-01-0	DTXSID6021373	A: DRUGS/METABOLITES	FNYLWPVRPXGIIP-UHFFFAOYSA-N		Y	-	-		-	-	-			-		-			-	-	-	-			-
47	Acetophenone	Acetophenone	98-86-2	DTXSID6021828	A: DRUGS/METABOLITES	KWOLFJPFCHCOCG-UHFFFAOYSA-N		Y	-	-		Y	Y	-			-		-			-	-	-	Y			Y
48	Propranolol	Propranolol	525-66-6	DTXSID6023525	A: DRUGS/METABOLITES	AQHHHDLHHXJYJD-UHFFFAOYSA-N		Y	-	-		-	-	-			-		-			-	-	-	-			-
49	Sertraline	Sertraline	79617-96-2	DTXSID6023577	A: DRUGS/METABOLITES	VGKDLMBJGBXTGI-SJCJKPOMSA-N		Y	-	-		-	-	-			-		-			-	-	-	-			-
50	Valsartan	Valsartan	137862-53-4	DTXSID6023735	A: DRUGS/METABOLITES	ACWBQPMHZXGDFX-QFIPXVFZSA-N		Y	-	-		-	-	-			-		-			-	-	-	-			-
51	Desmethyldiltiazem	N-Desmethyldiltiazem	86408-45-9	DTXSID60873797	A: DRUGS/METABOLITES	YOMLDISQSWWYOT-UXHICEINSA-N		-	-	-		-	-	-			-		-			-	-	-	-			-
52	Dimethylaminophenazone	4-Dimethylaminoantipyrine	58-15-1	DTXSID7020504	A: DRUGS/METABOLITES	RMMXTBMQSGEXHJ-UHFFFAOYSA-N		Y	-	-		-	-	-			-		-			-	-	-	-			-
53	Amitriptyline	Amitriptyline	50-48-6	DTXSID7022594	A: DRUGS/METABOLITES	KRMDCWKBEZIMAB-UHFFFAOYSA-N		Y	-	-		-	-	-			-		-			-	-	-	-			-
54	Amlodipine	Amlodipine	88150-42-9	DTXSID7022596	A: DRUGS/METABOLITES	HTIQEAQVCYTUBX-UHFFFAOYSA-N		Y	-	-		-	-	-			-		-			-	-	-	-			-
55	Fluoxetine	Fluoxetine	54910-89-3	DTXSID7023067	A: DRUGS/METABOLITES	RTHCYVBBDHJXIQ-UHFFFAOYSA-N		Y	-	-		-	-	-			-		-			-	-	-	-			-
56	Promethazine	Promethazine	60-87-7	DTXSID7023518	A: DRUGS/METABOLITES	PWWVAXIEGOYWEE-UHFFFAOYSA-N		Y	-	-		-	-	-			-		-			-	-	-	-			-
57	Benzoylecgonine	Benzoylecgonine	519-09-5	DTXSID7046758	A: DRUGS/METABOLITES	GVGYEFKIHJTNQZ-RFQIPJPRSA-N		Y	-	-		-	-	-			-		-			-	-	-	-			-
58	Equilin	Equilin	474-86-2	DTXSID7047433	A: DRUGS/METABOLITES	WKRLQDKEXYKHJB-HFTRVMKXSA-N		Y	-	-		-	-	-			-		-			-	-	-	-			-
59	17 Alpha-Dihydroequilin	α-Dihydroequilin	651-55-8	DTXSID70873788	A: DRUGS/METABOLITES	NLLMJANWPUQQTA-SPUZQDLCSA-N		-	-	-		-	-	-			-		-			-	-	-	-			-
60	Hydrocodone	Hydrocodone	125-29-1	DTXSID8023131	A: DRUGS/METABOLITES	LLPOLZWFYMWNKH-CMKMFDCUSA-N		Y	-	-		-	-	-			-		-			-	-	-	-			-
61	Atorvastatin	Atorvastatin	134523-00-5	DTXSID8029868	A: DRUGS/METABOLITES	XUKUURHRXDUEBC-KAYWLYCHSA-N		Y	-	-		-	-	-			-		-			-	-	-	-			-
62	Methamphetamine	Methamphetamine	537-46-2	DTXSID8037128	A: DRUGS/METABOLITES	MYWUZJCMWCOHBA-VIFPVBQESA-N		Y	-	-		-	-	-			-		-			-	-	-	-			-
63	Fenofibric acid	Fenofibric acid	42017-89-0	DTXSID8041030	A: DRUGS/METABOLITES	MQOBSOSZFYZQOK-UHFFFAOYSA-N		Y	-	-		-	-	-			-		-			-	-	-	-			-
64	Ranitidine	Ranitidine	66357-35-5	DTXSID8045191	A: DRUGS/METABOLITES	VMXUWOKSQNHOCA-UHFFFAOYSA-N		Y	-	-		-	-	-			-		-			-	-		-			-
65	Norfluoxetine	Norfluoxetine	83891-03-6	DTXSID80866540	A: DRUGS/METABOLITES	WIQRCHMSJFFONW-UHFFFAOYSA-N		Y	-	-		-	-	-			-		-			-	-	-	-			-
66	Norverapamil	Norverapamil	67018-85-3	DTXSID80873799	A: DRUGS/METABOLITES	UPKQNCPKPOLASS-UHFFFAOYSA-N		-	-	-		-	-	-			-		-			-	-	-	-			-
67	Indometacine	1-(p-Chlorobenzoyl)-5-methoxy-2-methyl-Indole-3-acetic acid	53-86-1	DTXSID9020740	A: DRUGS/METABOLITES	CGIGDMFJXJATDK-UHFFFAOYSA-N		Y	-	-		-	-	-			-		-			-	-	-	-			-
68	Benztropine	Benztropine	86-13-5	DTXSID9022659	A: DRUGS/METABOLITES	GIJXKZJWITVLHI-PMOLBWCYSA-N		Y	-	-		-	-	-			-		-			-	-	-	-			-
69	Diltiazem	(+)-Diltiazem	42399-41-7	DTXSID9022940	A: DRUGS/METABOLITES	HSUGRBWQSSZJOP-RTWAWAEBSA-N		Y	-	-		-	-	-			-		-			-	-	-	-			-
70	Beta-Estradiol 3-benzoate	Estradiol benzoate	50-50-0	DTXSID9022998	A: DRUGS/METABOLITES	UYIFTLBWAOGQBI-BZDYCCQFSA-N		Y	-	-		-	-	-			-		-			-	-	-	-			-
71	19-Norethisterone	Norethindrone	68-22-4	DTXSID9023380	A: DRUGS/METABOLITES	VIKNJXKGJWUCNN-XGXHKTLJSA-N		Y	-	-		-	-	-			-		-			-	-	-	-			-
72	Verapamil	(+/-)-Verapamil	52-53-9	DTXSID9041152	A: DRUGS/METABOLITES	SGTNSNPWRIOYBX-UHFFFAOYSA-N		Y	-	-		-	-	-			-		-			-	-	-	-			-
73	Dehydronifedipine	Dimethyl 2,6-dimethyl-4-(2-nitrophenyl)-3,5-pyridinedicarboxylate	67035-22-7	DTXSID9052347	A: DRUGS/METABOLITES	UMQHJQGNGLQJPF-UHFFFAOYSA-N		-	-	-		-	-	-			-		-			-	-	-	-			-
74	3,4-Methylenedioxymethamphetamine	MDMA	42542-10-9	DTXSID90860791	A: DRUGS/METABOLITES	SHXWCVYOXRDMCX-UHFFFAOYSA-N		Y	-	-		-	-	-			-		-			-	-	-	-			-
75	10-Hydroxyamitriptyline	10-Hydroxyamitriptyline	1159-82-6	DTXSID90873785	A: DRUGS/METABOLITES	GHWBJXOKAFHZAI-UHFFFAOYSA-N		-	-	-		-	-	-			-		-			-	-	-	-			-
76	Bisphenol A	Bisphenol A	80-05-7	DTXSID7020182	A: DRUGS/METABOLITES	IISBACLAFKSPIT-UHFFFAOYSA-N		Y	-	-		-	-	-			-		-			-		-	Y			Y
77	Lindane (Gamma-BHC)	Lindane	58-89-9	DTXSID2020686	A: DRUGS/METABOLITES	JLYXXMFPNIAWKQ-GNIYUCBRSA-N		Y	-	-		-	Y	-		-	-					-	Y	-	-			-
78	1,2-Dichloropropane	1,2-Dichloropropane	78-87-5	DTXSID0020448	A: DRUGS/METABOLITES	KNKRKFALVUDBJE-UHFFFAOYSA-N		Y	-	-		-	Y	-		-	-					-	-	-	-			Y
79	1,4-Dioxane	1,4-Dioxane	123-91-1	DTXSID4020533	A: DRUGS/METABOLITES	RYHBNJHYFVUHQT-UHFFFAOYSA-N		Y	-	-		-	-	-		-	-					-	-	-	-			Y
80	Tenofovir	Tenofovir	147127-20-6	DTXSID9040132	A: DRUGS/METABOLITES	SGOIRFVFHAKUTI-ZCFIWIBFSA-N		Y	-	-		-	-	-		-	-					-	-	-	-			-
81	Thioxanthe-9-One	Thioxanthen-9-one	492-22-8	DTXSID8060082	A: DRUGS/METABOLITES	YRHRIQCWCFGUEQ-UHFFFAOYSA-N		-	-	-		-	-	-		-	-					-	-	-	-			-
82	Methyl triclosan	Methyl triclosan	4640-01-1	DTXSID0047874	A: DRUGS/METABOLITES	NLYDHBBTVWMLFD-UHFFFAOYSA-N		-	-	-		-	-	-			-		-			-	-	-	-			-
83	Dichlorocarbanilide	4,4'-Dichlorocarbanilide	1219-99-4	DTXSID70153436	A: DRUGS/METABOLITES	ZNQCSLYENQIUMJ-UHFFFAOYSA-N		-	-	-		-	-	-			-		-			-	-	-	-			-
84	Butyl paraben	Butylparaben	94-26-8	DTXSID3020209	A: DRUGS/METABOLITES	QFOHBWFCKVYLES-UHFFFAOYSA-N		-	-	-		Y	Y	-			-		-			-	-	-	-			-
85	Ethyl paraben	Ethylparaben	120-47-8	DTXSID9022528	A: DRUGS/METABOLITES	NUVBSKCKDOMJSU-UHFFFAOYSA-N		-	-	-		Y	Y	-			-		-			-	-	Y	-			-
86	Androsterone	Androsterone	53-41-8	DTXSID3036525	A: DRUGS/METABOLITES	QGXBDMJGAMFCBF-HLUDHZFRSA-N		-	-	-		-	Y	-			-		-			-	-	-	-			-
87	Norgestrel	dl-Norgestrel	6533-00-2	DTXSID3047477	A: DRUGS/METABOLITES	WWYNJERNGUHSAO-XUDSTZEESA-N		Y	-	-		-	-	-		-	-					-	-	-	-			-
88	Benzenesulfonic acid,2,2'- (1,2-ethenediyl)bis[5-amino]	STK368415	5136-34-5	DTXSID30408651	A: DRUGS/METABOLITES	CAPKHWMXDRXDIC-UHFFFAOYSA-N		-	-	-		-	-	-			-		-			-	-	-	-			-
89	Anhydrotetracycline	Anhydrotetracycline	1665-56-1	DTXSID201016171	A: DRUGS/METABOLITES/ANTIBIOTICS	CXCVEERYMJZMMM-DOCRCCHOSA-N		-	-	-		-	-	-			-		-			-	-	-	-			-
90	Isochlortetracycline	Isochlortetracycline	514-53-4	DTXSID20873798	A: DRUGS/METABOLITES/ANTIBIOTICS	GFSLIMZISCAANG-AXVXPIMKSA-N		-	-	-		-	-	-			-		-			-	-	-	-			-
91	Anhydrochlortetracycline	Anhydrochlortetracycline	4497-08-9	DTXSID50912301	A: DRUGS/METABOLITES/ANTIBIOTICS	NICZYMKKWKYGHT-BAQLRCJTSA-N		-	-	-		-	-	-			-		-			-	-	-	-			-
92	Sulfasalazine	Sulfasalazine	599-79-1	DTXSID0021256	A: DRUGS/METABOLITES/ANTIBIOTICS	NCEXYHBECQHGNR-QZQOTICOSA-N		Y	-	Y		-	-	-			-		-			-	-	-	-			-
93	Sulfamerazine	Sulfamerazine	127-79-7	DTXSID0023612	A: DRUGS/METABOLITES/ANTIBIOTICS	QPPBRPIAZZHUNT-UHFFFAOYSA-N		Y	-	Y		-	-	-			-		-			-	-	-	-			-
94	Doxycycline	Doxycycline	564-25-0	DTXSID0037653	A: DRUGS/METABOLITES/ANTIBIOTICS	JBIWCJUYHHGXTC-AKNGSSGZSA-N		Y	-	Y		-	-	-			-		-			-	-	-	-			-
95	4-Epianhydrotetracycline	4-Epianhydrotetracycline	7518-17-4	DTXSID00873791	A: DRUGS/METABOLITES/ANTIBIOTICS	CXCVEERYMJZMMM-WPINSWFRSA-N		Y	-	Y		-	-	-			-		-			-	-	-	-			-
96	Oxolinic Acid	Oxolinic acid	14698-29-4	DTXSID1021089	A: DRUGS/METABOLITES/ANTIBIOTICS	KYGZCKSPAKDVKC-UHFFFAOYSA-N		Y	-	Y		-	-	-			-		-			-	-	-	-			-
97	Demeclocycline	Demeclocycline	127-33-3	DTXSID1022893	A: DRUGS/METABOLITES/ANTIBIOTICS	FMTDIUIBLCQGJB-SEYHBJAFSA-N		Y	-	Y		-	-	-			-		-			-	-	-	-			-
98	Sulfadimethoxine	Sulfadimethoxine	122-11-2	DTXSID1023607	A: DRUGS/METABOLITES/ANTIBIOTICS	ZZORFUFYDOWNEF-UHFFFAOYSA-N		Y	-	Y		-	-	-			-		-			-	-	-	-			-
99	Oxytetracycline	Oxytetracycline	79-57-2	DTXSID1034260	A: DRUGS/METABOLITES/ANTIBIOTICS	IWVCMVBTMGNXQD-PXOLEDIWSA-N		Y	-	Y		-	Y	-			-		-			-	-	-	-			-
100	Minocycline	Minocycline	10118-90-8	DTXSID1045033	A: DRUGS/METABOLITES/ANTIBIOTICS	DYKFCLLONBREIL-KVUCHLLUSA-N		Y	-	Y		-	-	-			-		-			-	-	-	-			-
101	Enrofloxacin	Enrofloxacin	93106-60-6	DTXSID1045619	A: DRUGS/METABOLITES/ANTIBIOTICS	SPFYMRJSYKOXGV-UHFFFAOYSA-N		Y	-	Y		-	-	-			-		-			-	-	-	-			-
102	Ormetoprim	Ormetoprim	6981-18-6	DTXSID1046689	A: DRUGS/METABOLITES/ANTIBIOTICS	KEEYRKYKLYARHO-UHFFFAOYSA-N		Y	-	Y		-	-	-			-		-			-	-	-	-			-
103	Clindamycin	Clindamycin	18323-44-9	DTXSID2022836	A: DRUGS/METABOLITES/ANTIBIOTICS	KDLRVYVGXIQJDK-AWPVFWJPSA-N		Y	-	Y		-	-	-			-		-			-	-	-	-			-
104	4-Epioxytetracycline	4-epi-Oxytetracycline	14206-58-7	DTXSID20873793	A: DRUGS/METABOLITES/ANTIBIOTICS	IWVCMVBTMGNXQD-DVJPNYBFSA-N		Y	-	Y		-	-	-			-		-			-	-	-	-			-
105	Nalidixic acid	Nalidixic acid	389-08-2	DTXSID3020912	A: DRUGS/METABOLITES/ANTIBIOTICS	MHWLWQUZZRMNGJ-UHFFFAOYSA-N		Y	-	Y		-	-	-			-		-			-	-	-	-			-
106	Clarithromycin	Clarithromycin	81103-11-9	DTXSID3022829	A: DRUGS/METABOLITES/ANTIBIOTICS	AGOYDEPGAOXOCK-KCBOHYOISA-N		Y	-	Y		-	-	-			-		-			-	-	-	-			-
107	Lincomycin	Lincomycin	154-21-2	DTXSID3023215	A: DRUGS/METABOLITES/ANTIBIOTICS	OJMMVQQUTAEWLP-KIDUDLJLSA-N		Y	-	Y		-	-	-			-		-			-	-	-	-			-
108	Phenoxymethylpenicyllin	Penicillin V	87-08-1	DTXSID3023429	A: DRUGS/METABOLITES/ANTIBIOTICS	BPLBGHOLXOTWMN-MBNYWOFBSA-N		Y	-	Y		-	-	-			-		-			-	-	-	-			-
109	Trimethoprim	Trimethoprim	738-70-5	DTXSID3023712	A: DRUGS/METABOLITES/ANTIBIOTICS	IEDVJHCEMCRBQM-UHFFFAOYSA-N		Y	Y	Y		-	-	-			-		-			-	-	-	-			-
110	Amoxicillin	Amoxicillin	26787-78-0	DTXSID3037044	A: DRUGS/METABOLITES/ANTIBIOTICS	LSQZJLSUYDQPKJ-NJBDSQKTSA-N		Y	-	Y		-	-	-			-		-			-	-	-	-			-
111	Ofloxacin	Ofloxacin	82419-36-1	DTXSID3041085	A: DRUGS/METABOLITES/ANTIBIOTICS	GSDSWSVVBLHKDQ-UHFFFAOYSA-N		Y	-	Y		-	-	-			-		-			-	-	-	-			-
112	Tylosin	Tylosin	1401-69-0	DTXSID3043996	A: DRUGS/METABOLITES/ANTIBIOTICS	WBPYTXDJUQJLPQ-VMXQISHHSA-N		Y	-	Y		-	-	-			-		-			-	-	-	-			-
113	Ampicillin	Ampicillin	69-53-4	DTXSID4022602	A: DRUGS/METABOLITES/ANTIBIOTICS	AVKUERGKIZMTKX-NJBDSQKTSA-N		Y	-	Y		-	-	-			-		-			-	-	-	-			-
114	Erythromycin	Erythromycin	114-07-8	DTXSID4022991	A: DRUGS/METABOLITES/ANTIBIOTICS	ULGZDMOVFRHVEP-RWJQBGPGSA-N		Y	-	Y		-	-	-			-		-			-	-	-	-			-
115	Sulfanilamide	Sulfanilamide	63-74-1	DTXSID4023622	A: DRUGS/METABOLITES/ANTIBIOTICS	FDDDEECHVMSUSB-UHFFFAOYSA-N		Y	-	Y		-	Y	-			-		-			-	-	-	-			-
116	Lomefloxacin	Lomefloxacin	98079-51-7	DTXSID4040680	A: DRUGS/METABOLITES/ANTIBIOTICS	ZEKZLJVOYLTDKK-UHFFFAOYSA-N		Y	-	Y		-	-	-			-		-			-	-	-	-			-
117	4-Epitetracycline	Epitetracycline	79-85-6	DTXSID40873795	A: DRUGS/METABOLITES/ANTIBIOTICS	OFVLGDICTFRJMM-PMXORCKASA-N		-	-	Y		-	-	-			-		-			-	-	-	-			-
118	Virginiamycin	Virginiamycin	11006-76-1	DTXSID40880080	A: DRUGS/METABOLITES/ANTIBIOTICS	-	Y	-	-	Y		-	-	-			-		-			-	-	-	-			-
119	Sulfamethazine	Sulfamethazine	57-68-1	DTXSID6021290	A: DRUGS/METABOLITES/ANTIBIOTICS	ASWVTGNCAZCNNR-UHFFFAOYSA-N		Y	-	Y		-	-	-			-		-			-	-	-	-			-
120	Carbadox	Carbadox	6804-07-5	DTXSID6043913	A: DRUGS/METABOLITES/ANTIBIOTICS	OVGGLBAWFMIPPY-WUXMJOGZSA-N		-	Y	Y		-	-	-			-		-			-	-	-	-			-
121	4-Epichlortetracycline	4-Epichlortetracycline	14297-93-9	DTXSID60873792	A: DRUGS/METABOLITES/ANTIBIOTICS	CYDMQBQPVICBEU-XRZQSNOTSA-N		-	-	Y		-	-	-			-		-			-	-	-	-			-
122	Tetracycline	Tetracycline	60-54-8	DTXSID7023645	A: DRUGS/METABOLITES/ANTIBIOTICS	OFVLGDICTFRJMM-WESIUVDSSA-N		Y	-	Y		-	-	-			-		-			-	-	-	-			-
123	Norfloxacin	Norfloxacin	70458-96-7	DTXSID7037680	A: DRUGS/METABOLITES/ANTIBIOTICS	OGJPXUAPXNRGGI-UHFFFAOYSA-N		Y	-	Y		-	-	-			-		-			-	-	-	-			-
124	Sulfadiazine	Sulfadiazine	68-35-9	DTXSID7044130	A: DRUGS/METABOLITES/ANTIBIOTICS	SEEPANYCNGTZFQ-UHFFFAOYSA-N		Y	-	Y		-	-	-			-		-			-	-	-	-			-
125	Ciprofloxacin	Ciprofloxacin	85721-33-1	DTXSID8022824	A: DRUGS/METABOLITES/ANTIBIOTICS	MYSWGUAQZAJSOK-UHFFFAOYSA-N		Y	-	Y		-	-	-			-		-			-	-	-	-			-
126	Floxacillin	Floxacillin	5250-39-5	DTXSID8023056	A: DRUGS/METABOLITES/ANTIBIOTICS	UIOFUWFRIANQPC-JKIFEVAISA-N		Y	-	Y		-	-	-			-		-			-	-	-	-			-
127	Sulfamethoxazole	Sulfamethoxazole	723-46-6	DTXSID8026064	A: DRUGS/METABOLITES/ANTIBIOTICS	JLKIGFTWXXRPMT-UHFFFAOYSA-N		Y	-	Y		-	-	-			-		-			-	-	-	-			-
128	Sulfathiazole	Sulfathiazole	72-14-0	DTXSID8026068	A: DRUGS/METABOLITES/ANTIBIOTICS	JNMRHUJNCSQMMB-UHFFFAOYSA-N		Y	-	Y		-	Y	-			-		-			-	-	-	-			-
129	Azithromycin	Azithromycin	83905-01-5	DTXSID8030760	A: DRUGS/METABOLITES/ANTIBIOTICS	MQTOSJVFKKJCRP-BICOPXKESA-N		Y	-	Y		-	-	-			-		-			-	-	-	-			-
130	Roxithromycin	Roxithromycin	80214-83-1	DTXSID8041117	A: DRUGS/METABOLITES/ANTIBIOTICS	RXZBMPWDPOLZGW-HITVVWEBSA-N		Y	-	Y		-	-	-			-		-			-	-	-	-			-
131	Sarafloxacin	Sarafloxacin	98105-99-8	DTXSID8048494	A: DRUGS/METABOLITES/ANTIBIOTICS	XBHBWNFJWIASRO-UHFFFAOYSA-N		Y	-	Y		-	-	-			-		-			-	-	-	-			-
132	Chlortetracycline	Chlortetracycline	57-62-5	DTXSID9022811	A: DRUGS/METABOLITES/ANTIBIOTICS	CYDMQBQPVICBEU-XRNKAMNCSA-N		Y	-	Y		-	Y	-			-		-			-	-	-	-			-
133	Sulfachloropyridazine	Sulfachloropyridazine	80-32-0	DTXSID9045265	A: DRUGS/METABOLITES/ANTIBIOTICS	XOXHILFPRYWFOD-UHFFFAOYSA-N		Y	-	Y		-	-	-			-		-			-	-	-	-			-
134	Miconazole	Miconazole	22916-47-8	DTXSID6023319	A: DRUGS/METABOLITES/ANTIBIOTICS	BYBLEWFAAKGYCD-UHFFFAOYSA-N		Y	-	Y		-	-	-			-		-			-	-	-	-			-
135	Clotrimazole	Clotrimazole	23593-75-1	DTXSID7029871	A: DRUGS/METABOLITES/ANTIBIOTICS	VNFPBHJOKIVQEB-UHFFFAOYSA-N		Y	-	Y		Y	-	-			-		-			-	-	-	-			-
136	Phenol	Phenol	108-95-2	DTXSID5021124	A: DRUGS/METABOLITES/ANTIMICROBIALS	ISWSIDIOOBJBQZ-UHFFFAOYSA-N		Y	Y	-		Y	Y	-			-		-			-	-	-	Y			Y
137	Triclosan	Triclosan	3380-34-5	DTXSID5032498	A: DRUGS/METABOLITES/ANTIMICROBIALS	XEFQLINVKFYRCS-UHFFFAOYSA-N		Y	Y	-		Y	Y	-			-		-			-	-		-			-
138	Salicylic acid	Salicylic acid	69-72-7	DTXSID7026368	A: DRUGS/METABOLITES/ANTIMICROBIALS	YGSDEFSMJLZEOE-UHFFFAOYSA-N		Y	Y	-		Y	Y	-			-		-			-	-		-			Y
139	Triclocarban	Triclocarban	101-20-2	DTXSID4026214	A: DRUGS/METABOLITES/ANTIMICROBIALS	ICUTUKXCWQYESQ-UHFFFAOYSA-N		-	Y	-		Y	Y	-			-		-			-	-	-	-			Y
140	Beta-Stigmastanol	Stigmastan-3beta-ol	19466-47-8	DTXSID8051835	A: DRUGS/METABOLITES/STEROLS	LGJMUZUPVCAVPU-KZXGMYDKSA-N		-	-	-		-	-	-			-		-			-	-	-	-			-
141	17 (alpha)-ethynyl estradiol	17alpha-Ethinylestradiol	57-63-6	DTXSID5020576	A: DRUGS/METABOLITES/STEROLS	BFPYWIDHMRZLRN-SLHNCBLASA-N		Y	-	-		-	-	-			-		-			-	-	-	-			-
142	Stigmastanol	Stigmastanol	138126-65-5	DTXSID50860237	A: DRUGS/METABOLITES/STEROLS	-	Y	-	-	-		-	-	-			-		-			-	-	-	-			-
143	17 (alpha)-estradiol	17alpha-Estradiol	57-91-0	DTXSID8022377	A: DRUGS/METABOLITES/STEROLS	VOXZDWNPVJITMN-SFFUCWETSA-N		Y	-	-		-	-	-			-		-			-	-	-	-			-
144	Epicoprostanol	(3alpha,5beta)-Cholestan-3-ol	516-92-7	DTXSID7046700	A: DRUGS/METABOLITES/STEROLS	QYIXCDOBOSTCEI-KKFSNPNRSA-N		-	-	-	Y	-	-	-			-		-			-	-	-	-			-
145	Mestranol	Mestranol	72-33-3	DTXSID0020814	A: DRUGS/METABOLITES/STEROLS	IMSSROKUHAOUJS-MJCUULBUSA-N		Y	-	-	Y	-	Y	-			-		-			-	-	-	-			-
146	17 (beta)-estradiol	17beta-Estradiol	50-28-2	DTXSID0020573	A: DRUGS/METABOLITES/STEROLS	VOXZDWNPVJITMN-ZBRFXRBCSA-N		Y	-	-		-	-	-			-		-			-	-	-	-			-
147	Progesterone	Progesterone	57-83-0	DTXSID3022370	A: DRUGS/METABOLITES/STEROLS	RJKFOVLPORLFTN-LEKSSAKUSA-N		Y	-	-		-	-	-			-		-			-	-	-	-			-
148	Estrone	Estrone	53-16-7	DTXSID4022367	A: DRUGS/METABOLITES/STEROLS	DNXHEGUUPJUMQT-CBZIJGRNSA-N		Y	-	-		-	-	-			-		-			-	-	-	-			-
149	Testosterone	Testosterone	58-22-0	DTXSID8022371	A: DRUGS/METABOLITES/STEROLS	MUMGGOZAMZWBJJ-DYKIIFRCSA-N		Y	-	-		-	-	-			-		-			-	-	-	-			-
150	Androstenedione	4-Androstene-3,17-dione	63-05-8	DTXSID8024523	A: DRUGS/METABOLITES/STEROLS	AEMFNILZOJDQLW-QAGGRKNESA-N		Y	-	-		-	-	-			-		-			-	-	-	-			-
151	Estriol	Estriol	50-27-1	DTXSID9022366	A: DRUGS/METABOLITES/STEROLS	PROQIPRRNZUXQM-ZXXIGWHRSA-N		Y	-	-		-	-	-			-		-			-	-	-	-			-
152	Coprostanol	Coprosterol	360-68-9	DTXSID1052036	A: DRUGS/METABOLITES/STEROLS	QYIXCDOBOSTCEI-NWKZBHTNSA-N		-	-	-	Y	-	-	-			-		-			-	-	-	-			-
153	Desmosterol	Desmosterol	313-04-2	DTXSID10878676	A: DRUGS/METABOLITES/STEROLS	AVSXSVCZWQODGV-DPAQBDIFSA-N		-	-	-	Y	-	-	-			-		-			-	-	-	-			-
154	Campesterol	Campesterol	474-62-4	DTXSID801009891	A: DRUGS/METABOLITES/STEROLS	SGNBVLSWZMBQTH-PODYLUTMSA-N		-	-	-	Y	-	-	-			-		-			-	-	-	-			-
155	Stigmasterol	Stigmasterol	83-48-7	DTXSID801015733	A: DRUGS/METABOLITES/STEROLS	HCXVJBMSMIARIN-PHZDYDNGSA-N		-	-	-	Y	-	-	-			-		-			-	-	-	-			-
156	Cholesterol	Cholesterol	57-88-5	DTXSID3022401	A: DRUGS/METABOLITES/STEROLS	HVYWMOMLDIMFJA-DPAQBDIFSA-N		Y	-	-	Y	Y	-	-			-		-			-	-	-	-			-
157	Beta-Sitosterol	beta-Sitosterol	83-46-5	DTXSID5022481	A: DRUGS/METABOLITES/STEROLS	KZJWDPNRJALLNS-VJSFXXLFSA-N		Y	-	-	Y	Y	-	-			-		-			-	-	-	-			-
158	Ergosterol	ERGOSTEROL	57-87-4	DTXSID90878679	A: DRUGS/METABOLITES/STEROLS	DNVPQKQSNYMLRS-APGDWVJJSA-N		Y	-	-	Y	Y	-	-			-		-			-	-	-	-			-
159	Polyethylene glycol	Polyethylene glycol	25322-68-3	DTXSID4027862	B: COSMETICS	-	Y	-	-	-		Y	Y	-			-		-			-	-	Y	Y			Y
160	p-Xylene	p-Xylene	106-42-3	DTXSID2021868	B: COSMETICS	URLKBWYHVLBVBO-UHFFFAOYSA-N		-	-	-		-	-	-			-		-			-	-	-	-			Y
161	Ethylbenzene	Ethylbenzene	100-41-4	DTXSID3020596	B: COSMETICS	YNQLUTRBYVCPMQ-UHFFFAOYSA-N		-	-	-		Y	-	-			-		-			-	-	-	Y			Y
162	o-Xylene	o-Xylene	95-47-6	DTXSID3021807	B: COSMETICS	CTQNGGLPUBDAKN-UHFFFAOYSA-N		-	-	-		Y	Y	-			-		-			-	-	-	-			Y
163	M-Xylene	m-Xylene	108-38-3	DTXSID6026298	B: COSMETICS	IVSZLXZYQVIEFR-UHFFFAOYSA-N		-	-	-		Y	-	-			-		-			-	-	-	-			Y
164	2-Propanone	Acetone	67-64-1	DTXSID8021482	B: COSMETICS	CSCPPACGZOOCGX-UHFFFAOYSA-N		-	-	-		Y	Y	-			-		-			-	-	-	Y			Y
165	Methylene Chloride	Dichloromethane	75-09-2	DTXSID0020868	B: COSMETICS	YMWUJEATGCHHMB-UHFFFAOYSA-N		-	-	-		Y	Y	-			-		-			-		-	-			Y
166	Polyethylene terephthalate	Polyethylene terephthalate	25038-59-9	DTXSID10872790	B: COSMETICS	-	Y	-	-	-		Y	Y	-			-		-			-	Y	-	-			Y
167	4,4',4''-(1-Methyl-1-propanyl-3-ylidene)tris 2-(1,1-dimethylethyl)-5-methyl-phenol	Phenol, 4,4',4''-(1-methyl-1-propanyl-3-ylidene)tris 2-(1,1-dimethylethyl)-5-methyl-	1843-03-4	DTXSID0038883	B: COSMETICS	PRWJPWSKLXYEPD-UHFFFAOYSA-N		-	-	-		Y	-	-			-		-			-	-	-	Y			Y
168	Decamethylcyclopentasiloxane (D5)	Decamethylcyclopentasiloxane	541-02-6	DTXSID1027184	B: COSMETICS	XMSXQFUHVRWGNA-UHFFFAOYSA-N		-	-	-		Y	Y	-			-		-			-	-	-	Y			Y
169	Butylated hydroxy toluene	Butylated hydroxytoluene	128-37-0	DTXSID2020216	B: COSMETICS	NLZUEZXRPGMBCV-UHFFFAOYSA-N		-	-	-		Y	Y	-			-		-			-	-	-	Y			Y
170	Styrene	Styrene	100-42-5	DTXSID2021284	B: COSMETICS	PPBRXRYQALVLMV-UHFFFAOYSA-N		-	-	-		Y	Y	-			-		-			-	-	-	Y			Y
171	Di-N-Butyl Phthalate	Dibutyl phthalate	84-74-2	DTXSID2021781	B: COSMETICS	DOIRQSBPFJWKBE-UHFFFAOYSA-N		-	-	-		Y	Y	-			-		-			-	-	-	Y			Y
172	Dimethyl Phthalate	Dimethyl phthalate	131-11-3	DTXSID3022455	B: COSMETICS	NIQCNGHVCWTJSM-UHFFFAOYSA-N		-	-	-		Y	Y	-			-		-			-	-	-	-			Y
173	2-Methylnaphthalene	2-Methylnaphthalene	91-57-6	DTXSID4020878	B: COSMETICS	QIMMUPPBPVKWKM-UHFFFAOYSA-N		-	-	-		Y	Y	-			-		-			-	-	-	-			Y
174	Propyl paraben	Propylparaben	94-13-3	DTXSID4022527	B: COSMETICS	QELSKZZBTMNZEB-UHFFFAOYSA-N		-	-	-		Y	Y	-			-		-			-	-	Y	-			Y
175	Methyl paraben	Methylparaben	99-76-3	DTXSID4022529	B: COSMETICS	LXCFILQKKLGQFO-UHFFFAOYSA-N		-	-	-		Y	Y	-			-		-			-	-	Y	-			Y
176	Tetrabutyl ethylidenebisphenol (AO22E46)	Tetrabutyl ethylidenebisphenol	35958-30-6	DTXSID4038899	B: COSMETICS	DXCHWXWXYPEZKM-UHFFFAOYSA-N		-	-	-		Y	-	-			-		-			-	-	-	-			Y
177	Cholestanol	Cholestan-3-ol, (3.beta.,5.alpha.)-	80-97-7	DTXSID40883258	B: COSMETICS	QYIXCDOBOSTCEI-QCYZZNICSA-N		-	-	-	Y	Y	-	-			-		-			-	-	-	-			-
178	Bis(2-Ethylhexyl)Phthalate	Di(2-ethylhexyl) phthalate	117-81-7	DTXSID5020607	B: COSMETICS	BJQHLKABXJIVAM-UHFFFAOYSA-N		-	-	-		Y	Y	-			-		-			-	-	-	Y			Y
179	3-tert-butyl-4-hydroxy anisole	Butylated hydroxyanisole	25013-16-5	DTXSID7020215	B: COSMETICS	-	Y	-	-	-		Y	Y	-			-		-			-	-	-	Y			Y
180	Hexanoic Acid	Hexanoic acid	142-62-1	DTXSID7021607	B: COSMETICS	FUZZWVXGSFPDMH-UHFFFAOYSA-N		-	-	-		Y	Y	-			-		-			-	-	-	Y			Y
181	4,4'-Methylenebis(2,6-di-t-butylphenol) (AO-702)	4,4'-Methylenebis(2,6-di-t-butylphenol)	118-82-1	DTXSID7022411	B: COSMETICS	MDWVSAYEQPLWMX-UHFFFAOYSA-N		-	-	-		-	Y	-			-		-			-	-	-	-			Y
182	Skatole	3-Methylindole	83-34-1	DTXSID8021775	B: COSMETICS	ZFRKQXVRDFCRJG-UHFFFAOYSA-N		-	-	-		Y	Y	-			-		-			-	-	-	-			-
183	Benzyl paraben	Benzyl 4-hydroxybenzoate	94-18-8	DTXSID9022526	B: COSMETICS	MOZDKDIOPSPTBH-UHFFFAOYSA-N		-	-	-		-	-	-			-		-			-	-	-	-			-
184	d-Limonene	D-Limonene	5989-27-5	DTXSID1020778	B: COSMETICS	XMGQYMWWDOXHJM-JTQLQIEISA-N		-	-	-		Y	Y	-			-		-			-	-	-	-			Y
185	Musk Xylene	2,4,6-Trinitro-1,3-dimethyl-5-tert-butylbenzene	81-15-2	DTXSID1021405	B: COSMETICS	XMWRWTSZNLOZFN-UHFFFAOYSA-N		-	-	-		Y	-	-			-		-			-	-	-	-			-
186	2,6-Dimethyl-3,5-dinitro-4-tert-butylacetophenone	Musk ketone	81-14-1	DTXSID6025690	B: COSMETICS	WXCMHFPAUCOJIG-UHFFFAOYSA-N		-	-	-		Y	Y	-			-		-			-	-	-	-			Y
187	Tonalide (AHTN)	7-Acetyl-1,1,3,4,4,6-hexamethyltetraline	21145-77-7	DTXSID7041544	B: COSMETICS	DNRJTBAOUJJKDY-UHFFFAOYSA-N		-	-	-		Y	Y	-			-		-			-	-	-	-			Y
188	1,3,4,6,7,8-Hexahydro-4,6,6,7,8,8-hexamethylcyclopenta-g-2-benzopyran	Cyclopenta[g]-2-benzopyran, 1,3,4,6,7,8-hexahydro-4,6,6,7,8,8-hexamethyl-	1222-05-5	DTXSID8027373	B: COSMETICS	ONKNPOPIGWHAQC-UHFFFAOYSA-N		-	-	-		Y	Y	-			-		-			-	-	-	-			Y
189	Diphenyl Ether	Diphenyl oxide	101-84-8	DTXSID9021847	B: COSMETICS	USIUVYZYUHIAEV-UHFFFAOYSA-N		-	-	-		Y	Y	-		-	-					-	Y	-	Y			Y
190	N-Hexadecane	Hexadecane	544-76-3	DTXSID0027195	B: COSMETICS	DCAYPVUWAIABOU-UHFFFAOYSA-N		-	-	-		Y	Y	-		-	-					-	Y	-	Y			Y
191	Benzyl Alcohol	Benzyl alcohol	100-51-6	DTXSID5020152	B: COSMETICS	WVDDGKGOMKODPV-UHFFFAOYSA-N		Y	Y	-		Y	Y	-		-	-					-	-	-	Y			Y
192	2-Butanone	Methyl ethyl ketone	78-93-3	DTXSID3021516	B: COSMETICS	ZWEHNKRNPOVVGH-UHFFFAOYSA-N		-	-	-		Y	Y	-		-	-					-	-	-	Y			Y
193	N-Octadecane	Octadecane	593-45-3	DTXSID9047172	B: COSMETICS	RZJRJXONCZWCBN-UHFFFAOYSA-N		-	-	-		Y	Y	-		-	-					-	-	-	Y			Y
194	O-Cresol	o-Cresol	95-48-7	DTXSID8021808	B: COSMETICS	QWVGKYWNOKOFNN-UHFFFAOYSA-N		-	Y	-		Y	-	-		-	-					-	-	-	Y			Y
195	1,1,1-Trichloroethane	1,1,1-Trichloroethane	71-55-6	DTXSID0021381	B: COSMETICS	UOCLXMDMGBRAIB-UHFFFAOYSA-N		-	-	-		Y	Y	-		-	-					-	-	-	-			Y
196	4-Chloro-3-Methylphenol	4-Chloro-3-methylphenol	59-50-7	DTXSID4021717	B: COSMETICS	CFKMVGJGLGKFKI-UHFFFAOYSA-N		-	Y	-		Y	Y	-		-	-					-	-	-	-			-
197	4-Methyl-2-Pentanone	4-Methyl-2-pentanone	108-10-1	DTXSID5021889	B: COSMETICS	NTIZESTWPVYFNL-UHFFFAOYSA-N		-	-	-		Y	Y	-		-	-					-	-	-	-			Y
198	Alpha-Terpineol	alpha-Terpineol	98-55-5	DTXSID5026625	B: COSMETICS	WUOACPNHFRMFPN-UHFFFAOYSA-N		-	-	-		Y	Y	-		-	-					-	-	-	-			Y
199	Captan	Captan	133-06-2	DTXSID9020243	B: COSMETICS	LDVVMCZRFWMZSG-OLQVQODUSA-N		-	-	-		Y	Y	-		-	-					-	-	-	-			-
200	Dimethyl Sulfone	Dimethyl sulfone	67-71-0	DTXSID4043937	B: COSMETICS	HHVIBTZHLRERCL-UHFFFAOYSA-N		-	-	-		Y	-	-		-	-					-	-	-	-			Y
201	Isobutyl Alcohol	2-Methyl-1-propanol	78-83-1	DTXSID0021759	B: COSMETICS	ZXEKIIBDNHEJCQ-UHFFFAOYSA-N		-	-	-		Y	Y	-		-	-					-	-	-	-			Y
202	N-Decane	Decane	124-18-5	DTXSID6024913	B: COSMETICS	DIOQZVSQGTUSAI-UHFFFAOYSA-N		-	-	-		Y	Y	-		-	-					-	-	-	-			Y
203	N-Docosane	Docosane	629-97-0	DTXSID7047063	B: COSMETICS	HOWGUJZVBDQJKV-UHFFFAOYSA-N		-	-	-		Y	Y	-		-	-					-	-	-	-			-
204	N-Dodecane	Dodecane	112-40-3	DTXSID0026913	B: COSMETICS	SNRUBQQJIBEYMU-UHFFFAOYSA-N		-	-	-		Y	-	-		-	-					-	-	-	-			Y
205	N-Eicosane	Eicosane	112-95-8	DTXSID1025227	B: COSMETICS	CBFCDTFDPHXCNY-UHFFFAOYSA-N		-	-	-		Y	Y	-		-	-					-	-	-	-			Y
206	N-Tetradecane	Tetradecane	629-59-4	DTXSID1027267	B: COSMETICS	BGHCVCJVXZWKCC-UHFFFAOYSA-N		-	-	-		Y	Y	-		-	-					-	-	-	-			Y
207	P-Cymene	p-Cymene	99-87-6	DTXSID3026645	B: COSMETICS	HFPZCAJZSCWRBC-UHFFFAOYSA-N		-	-	-		Y	Y	-		-	-					-	-	-	-			Y
208	Squalene	Squalene	7683-64-9	DTXSID4064767	B: COSMETICS	YYGNTYWPHWGJRM-UHFFFAOYSA-N		-	-	-		Y	-	-		-	-					-	-	-	-			-
209	N-Octacosane	Octacosane	630-02-4	DTXSID6058639	B: COSMETICS	ZYURHZPYMFLWSH-UHFFFAOYSA-N		-	-	-		-	-	-		-	-					-	-	-	-			-
210	N-Tetracosane	Tetracosane	646-31-1	DTXSID8060955	B: COSMETICS	POOSGDOYLQNASK-UHFFFAOYSA-N		-	-	-		-	-	-		-	-					-	-	-	-			-
211	N-Triacontane	Triacontane	638-68-6	DTXSID0060935	B: COSMETICS	JXTPJDDICSTXJX-UHFFFAOYSA-N		-	-	-		-	-	-		-	-					-	-	-	-			-
212	Nonachlorobiphenyl	Nonachlorobiphenyl	53742-07-7	DTXSID001026176	C: PCBs	-	Y	-	-	-		-	-	Y			-		-			-	-	-	-			-
213	Hexachlorobiphenyl	Hexachlorobiphenyl	26601-64-9	DTXSID001026564	C: PCBs	-	Y	-	-	-		-	-	Y			-		-			-	-	-	-			-
214	2,4'-Dichlorobiphenyl (PCB-8)	2,4'-Dichlorobiphenyl	34883-43-7	DTXSID0022511	C: PCBs	UFNIBRDIUNVOMX-UHFFFAOYSA-N		-	-	-		-	-	Y			-		-			-	-	-	-			-
215	2,2',4,4'-Tetrachlorobiphenyl (PCB-47)	2,2',4,4'-Tetrachlorobiphenyl	2437-79-8	DTXSID0022513	C: PCBs	QORAVNMWUNPXAO-UHFFFAOYSA-N		-	-	-		-	-	Y			-		-			-	-	-	-			-
216	2,3,3',4,4',5-Hexachlorobiphenyl (PCB-156)	2,3,3',4,4',5-Hexachlorobiphenyl	38380-08-4	DTXSID0052706	C: PCBs	LCXMEXLGMKFLQO-UHFFFAOYSA-N		-	-	-		-	-	Y			-		-			-	-	-	-			-
217	2,3-Dichlorobiphenyl (PCB-5)	2,3-Dichlorobiphenyl	16605-91-7	DTXSID0073409	C: PCBs	XOMKZKJEJBZBJJ-UHFFFAOYSA-N		-	-	-		-	-	Y			-		-			-	-	-	-			-
218	3,4,4'-Trichlorobiphenyl (PCB-37)	3,4,4'-Trichlorobiphenyl	38444-90-5	DTXSID00865914	C: PCBs	YZANRISAORXTHU-UHFFFAOYSA-N		-	-	-		-	-	Y			-		-			-	-	-	-			-
219	2,2',3,5-Tetrachlorobiphenyl (PCB-43)	2,2',3,5-Tetrachlorobiphenyl	70362-46-8	DTXSID00867918	C: PCBs	NRBNBYFPJCCKTO-UHFFFAOYSA-N		-	-	-		-	-	Y			-		-			-	-	-	-			-
220	Heptachlorobiphenyl	Heptachlorobiphenyl	28655-71-2	DTXSID101026567	C: PCBs	-	Y	-	-	-		-	-	Y			-		-			-	-	-	-			-
221	Pentachlorobiphenyl	Pentachloro-1,1'-biphenyl	25429-29-2	DTXSID10873621	C: PCBs	-	Y	-	-	-		-	-	Y			-		-			-	-	-	-			-
222	3,3',4,4',5,5'-Hexachlorobiphenyl (PCB-169)	3,3',4,4',5,5'-Hexachlorobiphenyl	32774-16-6	DTXSID2038314	C: PCBs	ZHLICBPIXDOFFG-UHFFFAOYSA-N		-	-	-		-	-	Y			-		-			-	-	-	-			-
223	2,2',3,3',4,4',5-Heptachlorobiphenyl (PCB-170)	2,2',3,3',4,4',5-Heptachlorobiphenyl	35065-30-6	DTXSID2073481	C: PCBs	RMPWIIKNWPVWNG-UHFFFAOYSA-N		-	-	-		-	-	Y			-		-			-	-	-	-			-
224	2,2',3,3',5,5',6-Heptachlorobiphenyl (PCB-178)	2,2',3,3',5,5',6-Heptachlorobiphenyl	52663-67-9	DTXSID2074162	C: PCBs	WCIBKXHMIXUQHK-UHFFFAOYSA-N		-	-	-		-	-	Y			-		-			-	-	-	-			-
225	Dichlorobiphenyl	Dichlorobiphenyl	25512-42-9	DTXSID301026563	C: PCBs	-	Y	-	-	-		-	-	Y			-		-			-	-	-	-			-
226	3,3',4,4',5-Pentachlorobiphenyl (PCB-126)	3,3',4,4',5-Pentachlorobiphenyl	57465-28-8	DTXSID3032179	C: PCBs	REHONNLQRWTIFF-UHFFFAOYSA-N		-	-	-		-	-	Y			-		-			-	-	-	-			-
227	2,2',3,5',6-Pentachlorobiphenyl (PCB-95)	2,2',3,5',6-Pentachlorobiphenyl	38379-99-6	DTXSID3038301	C: PCBs	GXNNLIMMEXHBKV-UHFFFAOYSA-N		-	-	-		-	-	Y			-		-			-	-	-	-			-
228	2,2',5,5'-Tetrachlorobiphenyl (PCB-52)	2,2',5,5'-Tetrachlorobiphenyl	35693-99-3	DTXSID3038305	C: PCBs	HCWZEPKLWVAEOV-UHFFFAOYSA-N		-	-	-		-	-	Y			-		-			-	-	-	-			-
229	4-Chlorobiphenyl (PCB-3)	4-Chlorobiphenyl	2051-62-9	DTXSID3040300	C: PCBs	FPWNLURCHDRMHC-UHFFFAOYSA-N		-	-	-		-	-	Y			-		-			-	-	-	-			-
230	2,3',4,4'-Tetrachlorobiphenyl (PCB-66)	2,3',4,4'-Tetrachlorobiphenyl	32598-10-0	DTXSID3073472	C: PCBs	RKLLTEAEZIJBAU-UHFFFAOYSA-N		-	-	-		-	-	Y			-		-			-	-	-	-			-
231	2,3,6-Trichlorobiphenyl (PCB-24)	2,3,6-Trichlorobiphenyl	55702-45-9	DTXSID3073557	C: PCBs	LVROLHVSYNLFBE-UHFFFAOYSA-N		-	-	-		-	-	Y			-		-			-	-	-	-			-
232	2,3,3',4,4',5,6-Heptachlorobiphenyl (PCB-190)	2,3,3',4,4',5,6-Heptachlorobiphenyl	41411-64-7	DTXSID3074151	C: PCBs	TYEDCFVCFDKSBK-UHFFFAOYSA-N		-	-	-		-	-	Y			-		-			-	-	-	-			-
233	2,2',3,3',4,4',5,6'-Octachlorobiphenyl (PCB-196)	2,2',3,3',4,4',5,6'-Octachlorobiphenyl	42740-50-1	DTXSID3074157	C: PCBs	BQFCCUSDZLKBJG-UHFFFAOYSA-N		-	-	-		-	-	Y			-		-			-	-	-	-			-
234	Monochlorobiphenyl	Monochlorobiphenyl	27323-18-8	DTXSID401026566	C: PCBs	-	Y	-	-	-		-	-	Y			-		-			-	-	-	-			-
235	2,3',4,4',5-Pentachlorobiphenyl (PCB-118)	2,3',4,4',5-Pentachlorobiphenyl	31508-00-6	DTXSID4032116	C: PCBs	IUTPYMGCWINGEY-UHFFFAOYSA-N		-	-	-		-	-	Y			-		-			-	-	-	-			-
236	2,2'-Dichlorobiphenyl (PCB-4)	2,2'-Dichlorobiphenyl	13029-08-8	DTXSID4044533	C: PCBs	JAYCNKDKIKZTAF-UHFFFAOYSA-N		-	-	-		-	-	Y			-		-			-	-	-	-			-
237	Decachlorobiphenyl (PCB-209)	Decachlorobiphenyl	2051-24-3	DTXSID4047541	C: PCBs	ONXPZLFXDMAPRO-UHFFFAOYSA-N		-	-	-		-	-	Y			-		-			-	-	-	-			-
238	2,3,3',4,4',5,5'-Heptachlorobiphenyl (PCB-189)	2,3,3',4,4',5,5'-Heptachlorobiphenyl	39635-31-9	DTXSID4074144	C: PCBs	XUAWBXBYHDRROL-UHFFFAOYSA-N		-	-	-		-	-	Y			-		-			-	-	-	-			-
239	2,2',3,3',4,5',6,6'-Octachlorobiphenyl (PCB-201)	2,2',3,3',4,5',6,6'-Octachlorobiphenyl	40186-71-8	DTXSID4074148	C: PCBs	LJQOBQLZTUSEJA-UHFFFAOYSA-N		-	-	-		-	-	Y			-		-			-	-	-	-			-
240	3,3',4,4'-Tetrachlorobiphenyl (PCB-77)	3,3',4,4'-Tetrachlorobiphenyl	32598-13-3	DTXSID5022514	C: PCBs	UQMGJOKDKOLIDP-UHFFFAOYSA-N		-	-	-		-	-	Y			-		-			-	-	-	-			-
241	2,2',3,3',4,4'-Hexachlorobiphenyl (PCB-128)	2,2',3,3',4,4'-Hexachlorobiphenyl	38380-07-3	DTXSID50858932	C: PCBs	BTAGRXWGMYTPBY-UHFFFAOYSA-N		-	-	-		-	-	Y			-		-			-	-	-	-			-
242	2,3',4,4',5'-Pentachlorobiphenyl (PCB-123)	2',3,4,4',5-Pentachlorobiphenyl	65510-44-3	DTXSID50867160	C: PCBs	YAHNWSSFXMVPOU-UHFFFAOYSA-N		-	-	-		-	-	Y			-		-			-	-	-	-			-
243	Trichlorobiphenyl	Trichlorobiphenyl	25323-68-6	DTXSID601026562	C: PCBs	-	Y	-	-	-		-	-	Y			-		-			-	-	-	-			-
244	2,2',3,4,4',5,5'-Heptachlorobiphenyl (PCB-180)	2,2',3,4,4',5,5'-Heptachlorobiphenyl	35065-29-3	DTXSID6038299	C: PCBs	WBHQEUPUMONIKF-UHFFFAOYSA-N		-	-	-		-	-	Y			-		-			-	-	-	-			-
245	2-Chlorobiphenyl (PCB-1)	2-Chlorobiphenyl	2051-60-7	DTXSID6040298	C: PCBs	LAXBNTIAOJWAOP-UHFFFAOYSA-N		-	-	-		-	-	Y			-		-			-	-	-	-			-
246	2,2',3,4,5'-Pentachlorobiphenyl (PCB-87)	2,2',3,4,5'-Pentachlorobiphenyl	38380-02-8	DTXSID6073497	C: PCBs	OPKYDBFRKPQCBS-UHFFFAOYSA-N		-	-	-		-	-	Y			-		-			-	-	-	-			-
247	2,2',3,3',6,6'-Hexachlorobiphenyl (PCB-136)	2,2',3,3',6,6'-Hexachlorobiphenyl	38411-22-2	DTXSID6073499	C: PCBs	FZFUUSROAHKTTF-UHFFFAOYSA-N		-	-	-		-	-	Y			-		-			-	-	-	-			-
248	2,3,3',4,4',5'-Hexachlorobiphenyl (PCB-157)	2,3,3',4,4',5'-Hexachlorobiphenyl	69782-90-7	DTXSID6074205	C: PCBs	YTWXDQVNPCIEOX-UHFFFAOYSA-N		-	-	-		-	-	Y			-		-			-	-	-	-			-
249	2,2',4,5-Tetrachlorobiphenyl (PCB-48)	2,2',4,5-Tetrachlorobiphenyl	70362-47-9	DTXSID6074207	C: PCBs	XBTHILIDLBPRPM-UHFFFAOYSA-N		-	-	-		-	-	Y			-		-			-	-	-	-			-
250	3,4,4',5-Tetrachlorobiphenyl (PCB-81)	3,4,4',5-Tetrachlorobiphenyl	70362-50-4	DTXSID6074209	C: PCBs	BHWVLZJTVIYLIV-UHFFFAOYSA-N		-	-	-		-	-	Y			-		-			-	-	-	-			-
251	Tetrachlorobiphenyl	Tetrachlorobiphenyl	26914-33-0	DTXSID701026565	C: PCBs	-	Y	-	-	-		-	-	Y			-		-			-	-	-	-			-
252	2,6-Dichlorobiphenyl (PCB-10)	2,6-Dichlorobiphenyl	33146-45-1	DTXSID7038313	C: PCBs	IYZWUWBAFUBNCH-UHFFFAOYSA-N		-	-	-		-	-	Y			-		-			-	-	-	-			-
253	2,3',4,4',5,5'-Hexachlorobiphenyl (PCB-167)	2,3',4,4',5,5'-Hexachlorobiphenyl	52663-72-6	DTXSID7074165	C: PCBs	AZXHAWRMEPZSSV-UHFFFAOYSA-N		-	-	-		-	-	Y			-		-			-	-	-	-			-
254	2,2',3,4,4',5,5',6-Octachlorobiphenyl (PCB-203)	2,2',3,4,4',5,5',6-Octachlorobiphenyl	52663-76-0	DTXSID7074169	C: PCBs	DCPDZFRGNJDWPP-UHFFFAOYSA-N		-	-	-		-	-	Y			-		-			-	-	-	-			-
255	2,3,4'-Trichlorobiphenyl (PCB-22)	2,3,4'-Trichlorobiphenyl	38444-85-8	DTXSID7091549	C: PCBs	ZMHWQAHZKUPENF-UHFFFAOYSA-N		-	-	-		-	-	Y			-		-			-	-	-	-			-
256	Octachlorobiphenyl	Octachlorobiphenyl	55722-26-4	DTXSID801026568	C: PCBs	-	Y	-	-	-		-	-	Y			-		-			-	-	-	-			-
257	2,2',3,4,4',5'-Hexachlorobiphenyl (PCB-138)	2,2',3,4,4',5'-Hexachlorobiphenyl	35065-28-2	DTXSID8038300	C: PCBs	RPUMZMSNLZHIGZ-UHFFFAOYSA-N		-	-	-		-	-	Y			-		-			-	-	-	-			-
258	2,2',4,5,5'-Pentachlorobiphenyl (PCB-101)	2,2',4,5,5'-Pentachlorobiphenyl	37680-73-2	DTXSID8038304	C: PCBs	LAHWLEDBADHJGA-UHFFFAOYSA-N		-	-	-		-	-	Y			-		-			-	-	-	-			-
259	2,3,3',4,4'-Pentachlorobiphenyl (PCB-105)	2,3,3',4,4'-Pentachlorobiphenyl	32598-14-4	DTXSID8038306	C: PCBs	WIDHRBRBACOVOY-UHFFFAOYSA-N		-	-	-		-	-	Y			-		-			-	-	-	-			-
260	2,2',4,5'-Tetrachlorobiphenyl (PCB-49)	2,2',4,5'-Tetrachlorobiphenyl	41464-40-8	DTXSID8073508	C: PCBs	ZWPVHELAQPIZHO-UHFFFAOYSA-N		-	-	-		-	-	Y			-		-			-	-	-	-			-
261	2,2',3,3',4,5-Hexachlorobiphenyl (PCB-129)	2,2',3,3',4,5-Hexachlorobiphenyl	55215-18-4	DTXSID8073554	C: PCBs	VQQKIXKPMJTUMP-UHFFFAOYSA-N		-	-	-		-	-	Y			-		-			-	-	-	-			-
262	2,3,3',4,4',6-Hexachlorobiphenyl (PCB-158)	2,3,3',4,4',6-Hexachlorobiphenyl	74472-42-7	DTXSID8074231	C: PCBs	ZQUPQXINXTWCQR-UHFFFAOYSA-N		-	-	-		-	-	Y			-		-			-	-	-	-			-
263	2,3,3',4',5,6-Hexachlorobiphenyl (PCB-163)	2,3,3',4',5,6-Hexachlorobiphenyl	74472-44-9	DTXSID8074233	C: PCBs	ZAGRQXMWMRUYRB-UHFFFAOYSA-N		-	-	-		-	-	Y			-		-			-	-	-	-			-
264	2,2',3,3',4,6-Hexachlorobiphenyl (PCB-131)	PCB 131	61798-70-7	DTXSID8074780	C: PCBs	WDLTVNWWEZJMPF-UHFFFAOYSA-N		-	-	-		-	-	Y			-		-			-	-	-	-			-
265	2,4',5-Trichlorobiphenyl (PCB-31)	2,4',5-Trichlorobiphenyl	16606-02-3	DTXSID9073410	C: PCBs	VAHKBZSAUKPEOV-UHFFFAOYSA-N		-	-	-		-	-	Y			-		-			-	-	-	-			-
266	2,2',3,4,4'-Pentachlorobiphenyl (PCB-85)	2,2',3,4,4'-Pentachlorobiphenyl	65510-45-4	DTXSID9073599	C: PCBs	LACXVZHAJMVESG-UHFFFAOYSA-N		-	-	-		-	-	Y			-		-			-	-	-	-			-
267	2,3',6-Trichlorobiphenyl (PCB-27)	2,3',6-Trichlorobiphenyl	38444-76-7	DTXSID9074143	C: PCBs	VQOFJPFYTCHPTR-UHFFFAOYSA-N		-	-	-		-	-	Y			-		-			-	-	-	-			-
268	2,2',4,6'-Tetrachlorobiphenyl (PCB-51)	2,2',4,6'-Tetrachlorobiphenyl	68194-04-7	DTXSID9074195	C: PCBs	WVHNUGRFECMVLQ-UHFFFAOYSA-N		-	-	-		-	-	Y			-		-			-	-	-	-			-
269	2,3,4,4',5-Pentachlorobiphenyl (PCB-114)	2,3,4,4',5-Pentachlorobiphenyl	74472-37-0	DTXSID9074226	C: PCBs	SXZSFWHOSHAKMN-UHFFFAOYSA-N		-	-	-		-	-	Y			-		-			-	-	-	-			-
270	2,2',6-Trichlorobiphenyl (PCB-19)	2,2',6-Trichlorobiphenyl	38444-73-4	DTXSID9074777	C: PCBs	MVXIJRBBCDLNLX-UHFFFAOYSA-N		-	-	-		-	-	Y			-		-			-	-	-	-			-
271	2,2',3,6-Tetrachlorobiphenyl (PCB-45)	PCB 045	70362-45-7	DTXSID9074779	C: PCBs	VHGHHZZTMJLTJX-UHFFFAOYSA-N		-	-	-		-	-	Y			-		-			-	-	-	-			-
272	2,2',4,4',5,5'-Hexachlorobiphenyl (PCB-153)	2,2',4,4',5,5'-Hexachlorobiphenyl	35065-27-1	DTXSID2032180	C: PCBs	MVWHGTYKUMDIHL-UHFFFAOYSA-N		-	-	-		-	-	Y			-		-			-		-	-			-
273	Polychlorinated biphenyl	Polychlorinated biphenyls	1336-36-3	DTXSID5024267	C: PCBs	-	Y	-	-	-		-	Y	Y			-		-			-		-	-			-
274	Aroclor 1254	Aroclor 1254	11097-69-1	DTXSID5020100	C: PCBs	-	Y	-	-	-		-	-	Y		-	-					-	Y	-	-			-
275	Aroclor 1248	Aroclor 1248	12672-29-6	DTXSID4023884	C: PCBs	-	Y	-	-	-		-	-	Y		-	-					-	-	-	-			-
276	Aroclor 1260	Aroclor 1260	11096-82-5	DTXSID0020101	C: PCBs	-	Y	-	-	-		-	-	Y		-	-					-	-	-	-			-
277	2,2',3,3',4,4',5,5',6-Nonachlorobiphenyl (PCB-206)	2,2',3,3',4,4',5,5',6-Nonachlorobiphenyl	40186-72-9	DTXSID50865989	C: PCBs	JFIMDKGRGPNPRQ-UHFFFAOYSA-N		-	-	-		-	-	Y		-	-					-	-	-	-			-
278	2,2',3,3',4,4',5,5'-Octachlorobiphenyl (PCB-194)	2,2',3,3',4,4',5,5'-Octachlorobiphenyl	35694-08-7	DTXSID5074139	C: PCBs	DTMRKGRREZAYAP-UHFFFAOYSA-N		-	-	-		-	-	Y		-	-					-	-	-	-			-
279	2,2',3,3',4,4',5,6,6'-Nonachlorobiphenyl (PCB-207)	2,2',3,3',4,4',5,6,6'-Nonachlorobiphenyl	52663-79-3	DTXSID6074172	C: PCBs	YGDPIDTZOQGPAX-UHFFFAOYSA-N		-	-	-		-	-	Y		-	-					-	-	-	-			-
280	2,2',3,3',4,4',5,6-Octachlorobiphenyl (PCB-195)	2,2',3,3',4,4',5,6-Octachlorobiphenyl	52663-78-2	DTXSID1074171	C: PCBs	JAHJITLFJSDRCG-UHFFFAOYSA-N		-	-	-		-	-	Y		-	-					-	-	-	-			-
281	2,2',3,3',4,4',6,6'-Octachlorobiphenyl (PCB-197)	2,2',3,3',4,4',6,6'-Octachlorobiphenyl	33091-17-7	DTXSID0074134	C: PCBs	YPDBBDKYNWRFMF-UHFFFAOYSA-N		-	-	-		-	-	Y		-	-					-	-	-	-			-
282	2,2',3,3',4,4',6-Heptachlorobiphenyl (PCB-171)	2,2',3,3',4,4',6-Heptachlorobiphenyl	52663-71-5	DTXSID4073540	C: PCBs	TZMHVHLTPWKZCI-UHFFFAOYSA-N		-	-	-		-	-	Y		-	-					-	-	-	-			-
283	2,2',3,3',4,5,5',6,6'-Nonachlorobiphenyl (PCB-208)	2,2',3,3',4,5,5',6,6'-Nonachlorobiphenyl	52663-77-1	DTXSID6074170	C: PCBs	XIFFTDRFWYFAPO-UHFFFAOYSA-N		-	-	-		-	-	Y		-	-					-	-	-	-			-
284	2,2',3,3',4,5,5',6-Octachlorobiphenyl (PCB-198)	2,2',3,3',4,5,5',6-Octachlorobiphenyl	68194-17-2	DTXSID1074204	C: PCBs	PJHBSPRZHUOIAS-UHFFFAOYSA-N		-	-	-		-	-	Y		-	-					-	-	-	-			-
285	2,2',3,3',4,5,5',6'-Octachlorobiphenyl (PCB-199)	2,2',3,3',4,5,5',6'-Octachlorobiphenyl	52663-75-9	DTXSID2074168	C: PCBs	HJBYDWKNARZTMJ-UHFFFAOYSA-N		-	-	-		-	-	Y		-	-					-	-	-	-			-
286	2,2',3,3',4,5,5'-Heptachlorobiphenyl (PCB-172)	2,2',3,3',4,5,5'-Heptachlorobiphenyl	52663-74-8	DTXSID7074167	C: PCBs	HOPMUCXYRNOABF-UHFFFAOYSA-N		-	-	-		-	-	Y		-	-					-	-	-	-			-
287	2,2',3,3',4,5,6,6'-Octachlorobiphenyl (PCB-200)	2,2',3,3',4,5,6,6'-Octachlorobiphenyl	52663-73-7	DTXSID2074166	C: PCBs	HHXNVASVVVNNDG-UHFFFAOYSA-N		-	-	-		-	-	Y		-	-					-	-	-	-			-
288	2,2',3,3',4,5,6-Heptachlorobiphenyl (PCB-173)	2,2',3,3',4,5,6-Heptachlorobiphenyl	68194-16-1	DTXSID6074203	C: PCBs	PAYFWJAKKLILIT-UHFFFAOYSA-N		-	-	-		-	-	Y		-	-					-	-	-	-			-
289	2,2',3,3',4,5,6'-Heptachlorobiphenyl (PCB-174)	2,2',3,3',4,5,6'-Heptachlorobiphenyl	38411-25-5	DTXSID4074142	C: PCBs	ZDLMBNHYTPHDLF-UHFFFAOYSA-N		-	-	-		-	-	Y		-	-					-	-	-	-			-
290	2,2',3,3',4,5',6-Heptachlorobiphenyl (PCB-175)	2,2',3,3',4,5',6-Heptachlorobiphenyl	40186-70-7	DTXSID9074147	C: PCBs	KJBDZJFSYQUNJT-UHFFFAOYSA-N		-	-	-		-	-	Y		-	-					-	-	-	-			-
291	2,2',3,3',4,5',6'-Heptachlorobiphenyl (PCB-177)	2,2',3,3',4,5',6'-Heptachlorobiphenyl	52663-70-4	DTXSID2074164	C: PCBs	CXOYNJAHPUASHN-UHFFFAOYSA-N		-	-	-		-	-	Y		-	-					-	-	-	-			-
292	2,2',3,3',4,5'-Hexachlorobiphenyl (PCB-130)	2,2',3,3',4,5'-Hexachlorobiphenyl	52663-66-8	DTXSID5073539	C: PCBs	YFSLABAYQDPWPF-UHFFFAOYSA-N		-	-	-		-	-	Y		-	-					-	-	-	-			-
293	2,2',3,3',4,6,6'-Heptachlorobiphenyl (PCB-176)	2,2',3,3',4,6,6'-Heptachlorobiphenyl	52663-65-7	DTXSID7074161	C: PCBs	HGMYRFJAJNYBRX-UHFFFAOYSA-N		-	-	-		-	-	Y		-	-					-	-	-	-			-
294	2,2',3,3',4,6'-Hexachlorobiphenyl (PCB-132)	2,2',3,3',4,6'-Hexachlorobiphenyl	38380-05-1	DTXSID9074141	C: PCBs	OKBJVIVEFXPEOU-UHFFFAOYSA-N		-	-	-		-	-	Y		-	-					-	-	-	-			-
295	2,2',3,3',4-Pentachlorobiphenyl (PCB-82)	2,2',3,3',4-Pentachlorobiphenyl	52663-62-4	DTXSID60274189	C: PCBs	AUGNBQPSMWGAJE-UHFFFAOYSA-N		-	-	-		-	-	Y		-	-					-	-	-	-			-
296	2,2',3,3',5,5',6,6'-Octachlorobiphenyl (PCB-202)	2,2',3,3',5,5',6,6'-Octachlorobiphenyl	2136-99-4	DTXSID0074132	C: PCBs	JPOPEORRMSDUIP-UHFFFAOYSA-N		-	-	-		-	-	Y		-	-					-	-	-	-			-
297	2,2',3,3',5,5'-Hexachlorobiphenyl (PCB-133)	2,2',3,3',5,5'-Hexachlorobiphenyl	35694-04-3	DTXSID4030045	C: PCBs	AJKLKINFZLWHQE-UHFFFAOYSA-N		-	-	-		-	-	Y		-	-					-	-	-	-			-
298	2,2',3,3',5,6,6'-Heptachlorobiphenyl (PCB-179)	2,2',3,3',5,6,6'-Heptachlorobiphenyl	52663-64-6	DTXSID0073538	C: PCBs	XYHVYEUZLSYHDP-UHFFFAOYSA-N		-	-	-		-	-	Y		-	-					-	-	-	-			-
299	2,2',3,3',5,6-Hexachlorobiphenyl (PCB-134)	2,2',3,3',5,6-Hexachlorobiphenyl	52704-70-8	DTXSID1074173	C: PCBs	RVWLHPJFOKUPNM-UHFFFAOYSA-N		-	-	-		-	-	Y		-	-					-	-	-	-			-
300	2,2',3,3',5,6'-Hexachlorobiphenyl (PCB-135)	2,2',3,3',5,6'-Hexachlorobiphenyl	52744-13-5	DTXSID9073541	C: PCBs	UUTNFLRSJBQQJM-UHFFFAOYSA-N		-	-	-		-	-	Y		-	-					-	-	-	-			-
301	2,2',3,3',5-Pentachlorobiphenyl (PCB-83)	2,2',3,3',5-Pentachlorobiphenyl	60145-20-2	DTXSID0074188	C: PCBs	SUBRHHYLRGOTHL-UHFFFAOYSA-N		-	-	-		-	-	Y		-	-					-	-	-	-			-
302	2,2',3,3',6-Pentachlorobiphenyl (PCB-84)	2,2',3,3',6-Pentachlorobiphenyl	52663-60-2	DTXSID0073536	C: PCBs	QVWUJLANSDKRAH-UHFFFAOYSA-N		-	-	-		-	-	Y		-	-					-	-	-	-			-
303	2,2',3,3'-Tetrachlorobiphenyl (PCB-40)	2,2',3,3'-Tetrachlorobiphenyl	38444-93-8	DTXSID3073503	C: PCBs	VTLYHLREPCPDKX-UHFFFAOYSA-N		-	-	-		-	-	Y		-	-					-	-	-	-			-
304	2,2',3,4,4',5,6,6'-Octachlorobiphenyl (PCB-204)	2,2',3,4,4',5,6,6'-Octachlorobiphenyl	74472-52-9	DTXSID7074240	C: PCBs	JDZUWXRNKHXZFE-UHFFFAOYSA-N		-	-	-		-	-	Y		-	-					-	-	-	-			-
305	2,2',3,4,4',5,6-Heptachlorobiphenyl (PCB-181)	2,2',3,4,4',5,6-Heptachlorobiphenyl	74472-47-2	DTXSID8074235	C: PCBs	DJEUXBQAKBLKPO-UHFFFAOYSA-N		-	-	-		-	-	Y		-	-					-	-	-	-			-
306	2,2',3,4,4',5,6'-Heptachlorobiphenyl (PCB-182)	2,2',3,4,4',5,6'-Heptachlorobiphenyl	60145-23-5	DTXSID9074191	C: PCBs	RXRLRYZUMSYVLS-UHFFFAOYSA-N		-	-	-		-	-	Y		-	-					-	-	-	-			-
307	2,2',3,4,4',5',6-Heptachlorobiphenyl (PCB-183)	2,2',3,4,4',5',6-Heptachlorobiphenyl	52663-69-1	DTXSID7074163	C: PCBs	KQBFUDNJKCZEDQ-UHFFFAOYSA-N		-	-	-		-	-	Y		-	-					-	-	-	-			-
308	2,2',3,4,4',5-Hexachlorobiphenyl (PCB-137)	2,2',3,4,4',5-Hexachlorobiphenyl	35694-06-5	DTXSID0074138	C: PCBs	CKLLRBPBZLTGDJ-UHFFFAOYSA-N		-	-	-		-	-	Y		-	-					-	-	-	-			-
309	2,2',3,4,4',6,6'-Heptachlorobiphenyl (PCB-184)	2,2',3,4,4',6,6'-Heptachlorobiphenyl	74472-48-3	DTXSID3074236	C: PCBs	OBIUJJSQKPGKME-UHFFFAOYSA-N		-	-	-		-	-	Y		-	-					-	-	-	-			-
310	2,2',3,4,4',6-Hexachlorobiphenyl (PCB-139)	2,2',3,4,4',6-Hexachlorobiphenyl	56030-56-9	DTXSID5074183	C: PCBs	SPOPSCCFZQFGDL-UHFFFAOYSA-N		-	-	-		-	-	Y		-	-					-	-	-	-			-
311	2,2',3,4,4',6'-Hexachlorobiphenyl (PCB-140)	2,2',3,4,4',6'-Hexachlorobiphenyl	59291-64-4	DTXSID0074186	C: PCBs	XBBRGUHRZBZMPP-UHFFFAOYSA-N		-	-	-		-	-	Y		-	-					-	-	-	-			-
312	2,2',3,4,5,5',6-Heptachlorobiphenyl (PCB-185)	2,2',3,4,5,5',6-Heptachlorobiphenyl	52712-05-7	DTXSID1074175	C: PCBs	PYZHTHZEHQHHEN-UHFFFAOYSA-N		-	-	-		-	-	Y		-	-					-	-	-	-			-
313	2,2',3,4',5,5',6-Heptachlorobiphenyl (PCB-187)	2,2',3,4',5,5',6-Heptachloro-1,1'-biphenyl	52663-68-0	DTXSID5052832	C: PCBs	UDMZPLROONOSEF-UHFFFAOYSA-N		-	-	-		-	-	Y		-	-					-	-	-	-			-
314	2,2',3,4,5,5'-Hexachlorobiphenyl (PCB-141)	2,2',3,4,5,5'-Hexachlorobiphenyl	52712-04-6	DTXSID6074174	C: PCBs	UCLKLGIYGBLTSM-UHFFFAOYSA-N		-	-	-		-	-	Y		-	-					-	-	-	-			-
315	2,2',3,4',5,5'-Hexachlorobiphenyl (PCB-146)	2,2',3,4',5,5'-Hexachlorobiphenyl	51908-16-8	DTXSID8074158	C: PCBs	BQHCQAQLTCQFJZ-UHFFFAOYSA-N		-	-	-		-	-	Y		-	-					-	-	-	-			-
316	2,2',3,4,5,6,6'-Heptachlorobiphenyl (PCB-186)	2,2',3,4,5,6,6'-Heptachlorobiphenyl	74472-49-4	DTXSID8074237	C: PCBs	FGDPOTMRBQHPJK-UHFFFAOYSA-N		-	-	-		-	-	Y		-	-					-	-	-	-			-
317	2,2',3,4',5,6,6'-Heptachlorobiphenyl (PCB-188)	2,2',3,4',5,6,6'-Heptachlorobiphenyl	74487-85-7	DTXSID7074242	C: PCBs	MMTJWDQKGUNSDK-UHFFFAOYSA-N		-	-	-		-	-	Y		-	-					-	-	-	-			-
318	2,2',3,4,5,6'-Hexachlorobiphenyl (PCB-143)	2,2',3,4,5,6'-Hexachlorobiphenyl	68194-15-0	DTXSID1074202	C: PCBs	UQPQKLGBEKEZBV-UHFFFAOYSA-N		-	-	-		-	-	Y		-	-					-	-	-	-			-
319	2,2',3,4,5',6-Hexachlorobiphenyl (PCB-144)	2,2',3,4,5',6-Hexachlorobiphenyl	68194-14-9	DTXSID6074201	C: PCBs	CXXRQFOKRZJAJA-UHFFFAOYSA-N		-	-	-		-	-	Y		-	-					-	-	-	-			-
320	2,2',3,4',5,6-Hexachlorobiphenyl (PCB-147)	2,2',3,4',5,6-Hexachlorobiphenyl	68194-13-8	DTXSID1074200	C: PCBs	AQONCPKMJSBHQT-UHFFFAOYSA-N		-	-	-		-	-	Y		-	-					-	-	-	-			-
321	2,2',3,4',5,6'-Hexachlorobiphenyl (PCB-148)	2,2',3,4',5,6'-Hexachlorobiphenyl	74472-41-6	DTXSID3074230	C: PCBs	CTVRBEKNQHJPLX-UHFFFAOYSA-N		-	-	-		-	-	Y		-	-					-	-	-	-			-
322	2,2',3,4',5',6-Hexachlorobiphenyl (PCB-149)	2,2',3,4',5',6-Hexachlorobiphenyl	38380-04-0	DTXSID1073498	C: PCBs	LKHLFUVHHXCNJH-UHFFFAOYSA-N		-	-	-		-	-	Y		-	-					-	-	-	-			-
323	2,2',3,4,5-Pentachlorobiphenyl (PCB-86)	2,2',3,4,5-Pentachlorobiphenyl	55312-69-1	DTXSID1074179	C: PCBs	AIURIRUDHVDRFQ-UHFFFAOYSA-N		-	-	-		-	-	Y		-	-					-	-	-	-			-
324	2,2',3,4',5-Pentachlorobiphenyl (PCB-90)	2,2',3,4',5-Pentachlorobiphenyl	68194-07-0	DTXSID4074196	C: PCBs	SUOAMBOBSWRMNQ-UHFFFAOYSA-N		-	-	-		-	-	Y		-	-					-	-	-	-			-
325	2,2',3,4',5'-Pentachlorobiphenyl (PCB-97)	2,2',3,4',5'-Pentachlorobiphenyl	41464-51-1	DTXSID2073510	C: PCBs	JTUSORDQZVOEAZ-UHFFFAOYSA-N		-	-	-		-	-	Y		-	-					-	-	-	-			-
326	2,2',3,4,6,6'-Hexachlorobiphenyl (PCB-145)	2,2',3,4,6,6'-Hexachlorobiphenyl	74472-40-5	DTXSID4074229	C: PCBs	JZFZCLFEPXCRCA-UHFFFAOYSA-N		-	-	-		-	-	Y		-	-					-	-	-	-			-
327	2,2',3,4',6,6'-Hexachlorobiphenyl (PCB-150)	2,2',3,4',6,6'-Hexachlorobiphenyl	68194-08-1	DTXSID9074197	C: PCBs	RPPNJBZNXQNKNM-UHFFFAOYSA-N		-	-	-		-	-	Y		-	-					-	-	-	-			-
328	2,2',3,4,6-Pentachlorobiphenyl (PCB-88)	2,2',3,4,6-Pentachlorobiphenyl	55215-17-3	DTXSID6074178	C: PCBs	QGDKRLQRLFUJPP-UHFFFAOYSA-N		-	-	-		-	-	Y		-	-					-	-	-	-			-
329	2,2',3,4,6'-Pentachlorobiphenyl (PCB-89)	2,2',3,4,6'-Pentachlorobiphenyl	73575-57-2	DTXSID0074219	C: PCBs	GLOOIONSKMZYQZ-UHFFFAOYSA-N		-	-	-		-	-	Y		-	-					-	-	-	-			-
330	2,2',3,4',6-Pentachlorobiphenyl (PCB-91)	2,2',3,4',6'-Pentachlorobiphenyl	60233-25-2	DTXSID9074193	C: PCBs	GOFFZTAPOOICFT-UHFFFAOYSA-N		-	-	-		-	-	Y		-	-					-	-	-	-			-
331	2,2',3,4',6'-Pentachlorobiphenyl (PCB-98)	2,2',3,4',6-Pentachlorobiphenyl	68194-05-8	DTXSID1073608	C: PCBs	CXKIGWXPPVZSQK-UHFFFAOYSA-N		-	-	-		-	-	Y		-	-					-	-	-	-			-
332	2,2',3,4-Tetrachlorobiphenyl (PCB-41)	2,2',3,4-Tetrachlorobiphenyl	52663-59-9	DTXSID5073535	C: PCBs	SEWHDNLIHDBVDZ-UHFFFAOYSA-N		-	-	-		-	-	Y		-	-					-	-	-	-			-
333	2,2',3,4'-Tetrachlorobiphenyl (PCB-42)	2,2',3,4'-Tetrachloro-1,1'-biphenyl	36559-22-5	DTXSID80873557	C: PCBs	ALFHIHDQSYXSGP-UHFFFAOYSA-N		-	-	-		-	-	Y		-	-					-	-	-	-			-
334	2,2',3,5,5',6-Hexachlorobiphenyl (PCB-151)	2,2',3,5,5',6-Hexachlorobiphenyl	52663-63-5	DTXSID2074160	C: PCBs	UHCLFIWDCYOTOL-UHFFFAOYSA-N		-	-	-		-	-	Y		-	-					-	-	-	-			-
335	2,2',3,5,5'-Pentachlorobiphenyl (PCB-92)	2,2',3,5,5'-Pentachlorobiphenyl	52663-61-3	DTXSID5073537	C: PCBs	CRCBRZBVCDKPGA-UHFFFAOYSA-N		-	-	-		-	-	Y		-	-					-	-	-	-			-
336	2,2',3,5,6,6'-Hexachlorobiphenyl (PCB-152)	2,2',3,5,6,6'-Hexachlorobiphenyl	68194-09-2	DTXSID70867526	C: PCBs	CLODVDBWNVQLGO-UHFFFAOYSA-N		-	-	-		-	-	Y		-	-					-	-	-	-			-
337	2,2',3,5,6-Pentachlorobiphenyl (PCB-93)	2,2',3,5,6-Pentachlorobiphenyl	73575-56-1	DTXSID5074218	C: PCBs	BMXRLHMJGHJGLR-UHFFFAOYSA-N		-	-	-		-	-	Y		-	-					-	-	-	-			-
338	2,2',3,5,6'-Pentachlorobiphenyl (PCB-94)	2,2',3,5,6'-Pentachlorobiphenyl	73575-55-0	DTXSID0074217	C: PCBs	FJUVPPYNSDTRQV-UHFFFAOYSA-N		-	-	-		-	-	Y		-	-					-	-	-	-			-
339	2,2',3,5'-tetrachlorobiphenyl (PCB-44)	2,2',3,5'-tetrachlorobiphenyl	41464-39-5	DTXSID8038302	C: PCBs	ALDJIKXAHSDLLB-UHFFFAOYSA-N		-	-	-		-	-	Y		-	-					-	-	-	-			-
340	2,2',3,6,6'-Pentachlorobiphenyl (PCB-96)	2,2',3,6,6'-Pentachlorobiphenyl	73575-54-9	DTXSID5074216	C: PCBs	QQFGAXUIQVKBKU-UHFFFAOYSA-N		-	-	-		-	-	Y		-	-					-	-	-	-			-
341	2,2',3,6'-Tetrachlorobiphenyl (PCB-46)	2,2',3,6'-Tetrachlorobiphenyl	41464-47-5	DTXSID40866046	C: PCBs	CUGLICQCTXWQNF-UHFFFAOYSA-N		-	-	-		-	-	Y		-	-					-	-	-	-			-
342	2,2',3-Trichlorobiphenyl (PCB-16)	2,2',3-Trichlorobiphenyl	38444-78-9	DTXSID3073501	C: PCBs	XVIZMMSINIOIQP-UHFFFAOYSA-N		-	-	-		-	-	Y		-	-					-	-	-	-			-
343	2,2',4,4',5,6'-Hexachlorobiphenyl (PCB-154)	2,2',4,4',5,6'-Hexachlorobiphenyl	60145-22-4	DTXSID4074190	C: PCBs	QXZHEJWDLVUFFB-UHFFFAOYSA-N		-	-	-		-	-	Y		-	-					-	-	-	-			-
344	2,2',4,4',5-Pentachlorobiphenyl (PCB-99)	2,2',4,4',5-Pentachlorobiphenyl	38380-01-7	DTXSID1073496	C: PCBs	LMQJBFRGXHMNOX-UHFFFAOYSA-N		-	-	-		-	-	Y		-	-					-	-	-	-			-
345	2,2',4,4',6,6'-Hexachlorobiphenyl (PCB-155)	2,2',4,4',6,6'-Hexachlorobiphenyl	33979-03-2	DTXSID3040302	C: PCBs	ICOAEPDGFWLUTI-UHFFFAOYSA-N		-	-	-		-	-	Y		-	-					-	-	-	-			-
346	2,2',4,4',6-Pentachlorobiphenyl (PCB-100)	2,2',4,4',6-Pentachlorobiphenyl	39485-83-1	DTXSID8073504	C: PCBs	RKUAZJIXKHPFRK-UHFFFAOYSA-N		-	-	-		-	-	Y		-	-					-	-	-	-			-
347	2,2',4,5,6'-Pentachlorobiphenyl (PCB-102)	2,2',4,5,6'-Pentachlorobiphenyl	68194-06-9	DTXSID10867525	C: PCBs	BWWVXHRLMPBDCK-UHFFFAOYSA-N		-	-	-		-	-	Y		-	-					-	-	-	-			-
348	2,2',4,5',6-Pentachlorobiphenyl (PCB-103)	2,2',4,5',6-Pentachlorobiphenyl	60145-21-3	DTXSID5074189	C: PCBs	PQHZWWBJPCNNGI-UHFFFAOYSA-N		-	-	-		-	-	Y		-	-					-	-	-	-			-
349	2,2',4,6,6'-Pentachlorobiphenyl (PCB-104)	2,2',4,6,6'-Pentachlorobiphenyl	56558-16-8	DTXSID0074184	C: PCBs	MTCPZNVSDFCBBE-UHFFFAOYSA-N		-	-	-		-	-	Y		-	-					-	-	-	-			-
350	2,2',4,6-Tetrachlorobiphenyl (PCB-50)	2,2',4,6-Tetrachlorobiphenyl	62796-65-0	DTXSID4074194	C: PCBs	VLLVVZDKBSYMCG-UHFFFAOYSA-N		-	-	-		-	-	Y		-	-					-	-	-	-			-
351	2,2',4-Trichlorobiphenyl (PCB-17)	2,2',4-Trichlorobiphenyl	37680-66-3	DTXSID1073492	C: PCBs	YKKYCYQDUUXNLN-UHFFFAOYSA-N		-	-	-		-	-	Y		-	-					-	-	-	-			-
352	2,2',5,6'-Tetrachlorobiphenyl (PCB-53)	2,2',5,6'-Tetrachlorobiphenyl	41464-41-9	DTXSID3073509	C: PCBs	SFTUSTXGTCCSHX-UHFFFAOYSA-N		-	-	-		-	-	Y		-	-					-	-	-	-			-
353	2,2',5-Trichlorobiphenyl (PCB-18)	2,2',5-Trichlorobiphenyl	37680-65-2	DTXSID6073491	C: PCBs	DCMURXAZTZQAFB-UHFFFAOYSA-N		-	-	-		-	-	Y		-	-					-	-	-	-			-
354	2,2',6,6'-Tetrachlorobiphenyl (PCB-54)	2,2',6,6'-Tetrachlorobiphenyl	15968-05-5	DTXSID0065983	C: PCBs	PXAGFNRKXSYIHU-UHFFFAOYSA-N		-	-	-		-	-	Y		-	-					-	-	-	-			-
355	2,3,3',4,4',5,5',6-Octachlorobiphenyl (PCB-205)	2,3,3',4,4',5,5',6-Octachlorobiphenyl	74472-53-0	DTXSID2074241	C: PCBs	VXXBCDUYUQKWCK-UHFFFAOYSA-N		-	-	-		-	-	Y		-	-					-	-	-	-			-
356	2,3,3',4,4',5',6-Heptachlorobiphenyl (PCB-191)	2,3,3',4,4',5',6-Heptachlorobiphenyl	74472-50-7	DTXSID3074238	C: PCBs	TVFXBXWAXIMLAQ-UHFFFAOYSA-N		-	-	-		-	-	Y		-	-					-	-	-	-			-
357	2,3,3',4,5,5',6-Heptachlorobiphenyl (PCB-192)	2,3,3',4,5,5',6-Heptachlorobiphenyl	74472-51-8	DTXSID8074239	C: PCBs	ZUTDUGMNROUBOX-UHFFFAOYSA-N		-	-	-		-	-	Y		-	-					-	-	-	-			-
358	2,3,3',4',5,5',6-Heptachlorobiphenyl (PCB-193)	2,3,3',4',5,5',6-Heptachlorobiphenyl	69782-91-8	DTXSID30867845	C: PCBs	SSTJUBQGYXNFFP-UHFFFAOYSA-N		-	-	-		-	-	Y		-	-					-	-	-	-			-
359	2,3,3',4,5,5'-Hexachlorobiphenyl (PCB-159)	2,3,3',4,5,5'-Hexachlorobiphenyl	39635-35-3	DTXSID4074146	C: PCBs	YZKLGRAIIIGOHB-UHFFFAOYSA-N		-	-	-		-	-	Y		-	-					-	-	-	-			-
360	2,3,3',4',5,5'-Hexachlorobiphenyl (PCB-162)	2,3,3',4',5,5'-Hexachlorobiphenyl	39635-34-2	DTXSID10865965	C: PCBs	AHZUOPSGLWYCNF-UHFFFAOYSA-N		-	-	-		-	-	Y		-	-					-	-	-	-			-
361	2,3,3',4,5,6-Hexachlorobiphenyl (PCB-160)	2,3,3',4,5,6-Hexachlorobiphenyl	41411-62-5	DTXSID20866044	C: PCBs	JHJMZCXLJXRCHK-UHFFFAOYSA-N		-	-	-		-	-	Y		-	-					-	-	-	-			-
362	2,3,3',4,5',6-Hexachlorobiphenyl (PCB-161)	2,3,3',4,5',6-Hexachlorobiphenyl	74472-43-8	DTXSID3074232	C: PCBs	UNPTZXSJGZTGJJ-UHFFFAOYSA-N		-	-	-		-	-	Y		-	-					-	-	-	-			-
363	2,3,3',4',5',6-Hexachlorobiphenyl (PCB-164)	2,3,3',4',5',6-Hexachlorobiphenyl	74472-45-0	DTXSID3074234	C: PCBs	HAZQOLYHFUUJJN-UHFFFAOYSA-N		-	-	-		-	-	Y		-	-					-	-	-	-			-
364	2,3,3',4',5-Pentachlorobiphenyl (PCB-107)	2,3,3',4',5-Pentachlorobiphenyl	70424-68-9	DTXSID0074211	C: PCBs	PVYBHVJTMRRXLG-UHFFFAOYSA-N		-	-	-		-	-	Y		-	-					-	-	-	-			-
365	2,3,3',4,5'-Pentachlorobiphenyl (PCB-108)	2,3,3',4,5'-Pentachlorobiphenyl	70362-41-3	DTXSID1074206	C: PCBs	MPCDNZSLJWJDNW-UHFFFAOYSA-N		-	-	-		-	-	Y		-	-					-	-	-	-			-
366	2,3,3',4',5'-Pentachlorobiphenyl (PCB-122)	2,3,3',4',5'-Pentachlorobiphenyl	76842-07-4	DTXSID2074243	C: PCBs	GWOWBISZHLPYEK-UHFFFAOYSA-N		-	-	-		-	-	Y		-	-					-	-	-	-			-
367	2,3,3',4,6-Pentachlorobiphenyl (PCB-109)	2,3,3',4,6-Pentachlorobiphenyl	74472-35-8	DTXSID9074224	C: PCBs	XGQBSVVYMVILEL-UHFFFAOYSA-N		-	-	-		-	-	Y		-	-					-	-	-	-			-
368	2,3,3',4',6-Pentachlorobiphenyl (PCB-110)	2,3,3',4',6-Pentachlorobiphenyl	38380-03-9	DTXSID3038307	C: PCBs	ARXHIJMGSIYYRZ-UHFFFAOYSA-N		-	-	-		-	-	Y		-	-					-	-	-	-			-
369	2,3,3',4-Tetrachlorobiphenyl (PCB-55)	2,3,3',4-Tetrachlorobiphenyl	74338-24-2	DTXSID4074221	C: PCBs	ZKGSEEWIVLAUNH-UHFFFAOYSA-N		-	-	-		-	-	Y		-	-					-	-	-	-			-
370	2,3,3',4'-Tetrachlorobiphenyl (PCB-56)	2,3,3',4'-Tetrachlorobiphenyl	41464-43-1	DTXSID3074153	C: PCBs	UNCGJRRROFURDV-UHFFFAOYSA-N		-	-	-		-	-	Y		-	-					-	-	-	-			-
371	2,3,3',5,5',6-Hexachlorobiphenyl (PCB-165)	2,3,3',5,5',6-Hexachlorobiphenyl	74472-46-1	DTXSID8073631	C: PCBs	ZEATXTCWXKQPHO-UHFFFAOYSA-N		-	-	-		-	-	Y		-	-					-	-	-	-			-
372	2,3,3',5,5'-Pentachlorobiphenyl (PCB-111)	2,3,3',5,5'-Pentachlorobiphenyl	39635-32-0	DTXSID50865964	C: PCBs	QMUDLTGWHILKHH-UHFFFAOYSA-N		-	-	-		-	-	Y		-	-					-	-	-	-			-
373	2,3,3',5',6-Pentachlorobiphenyl (PCB-113)	2,3,3',5',6-Pentachlorobiphenyl	68194-10-5	DTXSID4074198	C: PCBs	YDGFMDPEJCJZEV-UHFFFAOYSA-N		-	-	-		-	-	Y		-	-					-	-	-	-			-
374	2,3,3',5-Tetrachlorobiphenyl (PCB-57)	2,3,3',5-Tetrachlorobiphenyl	70424-67-8	DTXSID5074210	C: PCBs	DHDBTLFALXRTLB-UHFFFAOYSA-N		-	-	-		-	-	Y		-	-					-	-	-	-			-
375	2,3,3',5'-Tetrachlorobiphenyl (PCB-58)	2,3,3',5'-Tetrachlorobiphenyl	41464-49-7	DTXSID8074156	C: PCBs	IOPBNBSKOPJKEG-UHFFFAOYSA-N		-	-	-		-	-	Y		-	-					-	-	-	-			-
376	2,3,3',6-Tetrachlorobiphenyl (PCB-59)	2,3,3',6-Tetrachlorobiphenyl	74472-33-6	DTXSID9074222	C: PCBs	WZNAMGYIQPAXDH-UHFFFAOYSA-N		-	-	-		-	-	Y		-	-					-	-	-	-			-
377	2,3,3'-Trichlorobiphenyl (PCB-20)	2,3,3'-Trichlorobiphenyl	38444-84-7	DTXSID8073502	C: PCBs	SXHLTVKPNQVZGL-UHFFFAOYSA-N		-	-	-		-	-	Y		-	-					-	-	-	-			-
378	2,3,4,4',5,6-Hexachlorobiphenyl (PCB-166)	2,3,4,4',5,6-Hexachlorobiphenyl	41411-63-6	DTXSID8074150	C: PCBs	BTOCFTAWZMMTNB-UHFFFAOYSA-N		-	-	-		-	-	Y		-	-					-	-	-	-			-
379	2,3',4,4',5',6-Hexachlorobiphenyl (PCB-168)	2,3',4,4',5',6-Hexachlorobiphenyl	59291-65-5	DTXSID5074187	C: PCBs	PITHIPNORFGJPI-UHFFFAOYSA-N		-	-	-		-	-	Y		-	-					-	-	-	-			-
380	2,3,4,4',6-Pentachlorobiphenyl (PCB-115)	2,3,4,4',6-Pentachlorobiphenyl	74472-38-1	DTXSID4074227	C: PCBs	IOVARPVVZDOPGQ-UHFFFAOYSA-N		-	-	-		-	-	Y		-	-					-	-	-	-			-
381	2,3',4,4',6-Pentachlorobiphenyl (PCB-119)	2,3',4,4',6-Pentachlorobiphenyl	56558-17-9	DTXSID5074185	C: PCBs	OAEQTHQGPZKTQP-UHFFFAOYSA-N		-	-	-		-	-	Y		-	-					-	-	-	-			-
382	2,3,4,4'-Tetrachlorobiphenyl (PCB-60)	2,3,4,4'-Tetrachlorobiphenyl	33025-41-1	DTXSID3073474	C: PCBs	XLDBTRJKXLKYTC-UHFFFAOYSA-N		-	-	-		-	-	Y		-	-					-	-	-	-			-
383	2,3',4,5,5'-Pentachlorobiphenyl (PCB-120)	2,3',4,5,5'-Pentachlorobiphenyl	68194-12-7	DTXSID6073609	C: PCBs	ZLGYJAIAVPVCNF-UHFFFAOYSA-N		-	-	-		-	-	Y		-	-					-	-	-	-			-
384	2,3',4',5,5'-Pentachlorobiphenyl (PCB-124)	2,3',4',5,5'-Pentachlorobiphenyl	70424-70-3	DTXSID0074213	C: PCBs	PIVBPZFQXKMHBD-UHFFFAOYSA-N		-	-	-		-	-	Y		-	-					-	-	-	-			-
385	2,3,4,5,6-Pentachlorobiphenyl (PCB-116)	2,3,4,5,6-Pentachlorobiphenyl	18259-05-7	DTXSID40864820	C: PCBs	GGMPTLAAIUQMIE-UHFFFAOYSA-N		-	-	-		-	-	Y		-	-					-	-	-	-			-
386	2,3,4',5,6-Pentachlorobiphenyl (PCB-117)	2,3,4',5,6-Pentachlorobiphenyl	68194-11-6	DTXSID9074199	C: PCBs	ZDDZPDTVCZLFFC-UHFFFAOYSA-N		-	-	-		-	-	Y		-	-					-	-	-	-			-
387	2,3',4,5',6-Pentachlorobiphenyl (PCB-121)	2,3',4,5',6-Pentachlorobiphenyl	56558-18-0	DTXSID50866577	C: PCBs	XBVSGJGMWSKAKL-UHFFFAOYSA-N		-	-	-		-	-	Y		-	-					-	-	-	-			-
388	2,3',4',5',6-Pentachlorobiphenyl (PCB-125)	2,3',4',5',6-Pentachlorobiphenyl	74472-39-2	DTXSID9074228	C: PCBs	WAZUWHGJMMZVHH-UHFFFAOYSA-N		-	-	-		-	-	Y		-	-					-	-	-	-			-
389	2,3,4,5-Tetrachlorobiphenyl (PCB-61)	2,3,4,5-Tetrachlorobiphenyl	33284-53-6	DTXSID5074135	C: PCBs	HLQDGCWIOSOMDP-UHFFFAOYSA-N		-	-	-		-	-	Y		-	-					-	-	-	-			-
390	2,3,4',5-Tetrachlorobiphenyl (PCB-63)	2,3,4',5-Tetrachlorobiphenyl	74472-34-7	DTXSID4074223	C: PCBs	CITMYAMXIZQCJD-UHFFFAOYSA-N		-	-	-		-	-	Y		-	-					-	-	-	-			-
391	2,3',4,5-Tetrachlorobiphenyl (PCB-67)	2,3',4,5-Tetrachlorobiphenyl	73575-53-8	DTXSID0074215	C: PCBs	LQEGJNOKOZHBBZ-UHFFFAOYSA-N		-	-	-		-	-	Y		-	-					-	-	-	-			-
392	2,3',4,5'-Tetrachlorobiphenyl (PCB-68)	2,3',4,5'-Tetrachlorobiphenyl	73575-52-7	DTXSID5074214	C: PCBs	KTTXLLZIBIDUCR-UHFFFAOYSA-N		-	-	-		-	-	Y		-	-					-	-	-	-			-
393	2,3',4',5-Tetrachlorobiphenyl (PCB-70)	2,3',4',5'-Tetrachlorobiphenyl	70362-48-0	DTXSID60867919	C: PCBs	QILUYCYPNYWMIL-UHFFFAOYSA-N		-	-	-		-	-	Y		-	-					-	-	-	-			-
394	2,3',4',5'-Tetrachlorobiphenyl (PCB-76)	2,3',4',5-Tetrachlorobiphenyl	32598-11-1	DTXSID3038309	C: PCBs	KENZYIHFBRWMOD-UHFFFAOYSA-N		-	-	-		-	-	Y		-	-					-	-	-	-			-
395	2,3,4,6-Tetrachlorobiphenyl (PCB-62)	2,3,4,6-Tetrachlorobiphenyl	54230-22-7	DTXSID1074177	C: PCBs	HOBRTVXSIVSXIA-UHFFFAOYSA-N		-	-	-		-	-	Y		-	-					-	-	-	-			-
396	2,3,4',6-Tetrachlorobiphenyl (PCB-64)	2,3,4',6-Tetrachlorobiphenyl	52663-58-8	DTXSID3074159	C: PCBs	FXRXQYZZALWWGA-UHFFFAOYSA-N		-	-	-		-	-	Y		-	-					-	-	-	-			-
397	2,3',4,6-Tetrachlorobiphenyl (PCB-69)	2,3',4,6-Tetrachlorobiphenyl	60233-24-1	DTXSID4074192	C: PCBs	CKUBKYSLNCKBOI-UHFFFAOYSA-N		-	-	-		-	-	Y		-	-					-	-	-	-			-
398	2,3',4',6-Tetrachlorobiphenyl (PCB-71)	2,3',4',6-Tetrachlorobiphenyl	41464-46-4	DTXSID8074154	C: PCBs	WYVBETQIUHPLFO-UHFFFAOYSA-N		-	-	-		-	-	Y		-	-					-	-	-	-			-
399	2,3,4-Trichlorobiphenyl (PCB-21)	2,3,4-Trichlorobiphenyl	55702-46-0	DTXSID0074180	C: PCBs	IUYHQGMDSZOPDZ-UHFFFAOYSA-N		-	-	-		-	-	Y		-	-					-	-	-	-			-
400	2,3',4-Trichlorobiphenyl (PCB-25)	2,3',4-Trichlorobiphenyl	55712-37-3	DTXSID5074181	C: PCBs	XBBZAULFUPBZSP-UHFFFAOYSA-N		-	-	-		-	-	Y		-	-					-	-	-	-			-
401	2',3,4-Trichlorobiphenyl (PCB-33)	2',3,4-Trichlorobiphenyl	38444-86-9	DTXSID8040303	C: PCBs	RIMXLXBUOQMDHV-UHFFFAOYSA-N		-	-	-		-	-	Y		-	-					-	-	-	-			-
402	2,3',5,5'-Tetrachlorobiphenyl (PCB-72)	2,3',5,5'-Tetrachlorobiphenyl	41464-42-0	DTXSID8074152	C: PCBs	WBTMFEPLVQOWFI-UHFFFAOYSA-N		-	-	-		-	-	Y		-	-					-	-	-	-			-
403	2,3,5,6-Tetrachlorobiphenyl (PCB-65)	2,3,5,6-Tetrachlorobiphenyl	33284-54-7	DTXSID0074136	C: PCBs	BLAYIQLVUNIICD-UHFFFAOYSA-N		-	-	-		-	-	Y		-	-					-	-	-	-			-
404	2,3',5',6-Tetrachlorobiphenyl (PCB-73)	2,3',5',6-Tetrachlorobiphenyl	74338-23-1	DTXSID9074220	C: PCBs	HDULUCZRGGWTMZ-UHFFFAOYSA-N		-	-	-		-	-	Y		-	-					-	-	-	-			-
405	2,3,5-Trichlorobiphenyl (PCB-23)	2,3,5-Trichlorobiphenyl	55720-44-0	DTXSID0074182	C: PCBs	GBUCDGDROYMOAN-UHFFFAOYSA-N		-	-	-		-	-	Y		-	-					-	-	-	-			-
406	2,3',5-Trichlorobiphenyl (PCB-26)	PCB 026	38444-81-4	DTXSID4074778	C: PCBs	ONNCPBRWFSKDMQ-UHFFFAOYSA-N		-	-	-		-	-	Y		-	-					-	-	-	-			-
407	2,3',5'-Trichlorobiphenyl (PCB-34)	2,3',5'-Trichlorobiphenyl	37680-68-5	DTXSID4074140	C: PCBs	GXVMAQACUOSFJF-UHFFFAOYSA-N		-	-	-		-	-	Y		-	-					-	-	-	-			-
408	2,3'-Dichlorobiphenyl (PCB-6)	2,3'-Dichlorobiphenyl	25569-80-6	DTXSID3074024	C: PCBs	ZHBBDTRJIVXKEX-UHFFFAOYSA-N		-	-	-		-	-	Y		-	-					-	-	-	-			-
409	2,4,4',5-Tetrachlorobiphenyl (PCB-74)	2,4,4',5-Tetrachlorobiphenyl	32690-93-0	DTXSID8073473	C: PCBs	TULCXSBAPHCWCF-UHFFFAOYSA-N		-	-	-		-	-	Y		-	-					-	-	-	-			-
410	2,4,4',6-Tetrachlorobiphenyl (PCB-75)	2,4,4',6-Tetrachlorobiphenyl	32598-12-2	DTXSID5074133	C: PCBs	RZFZBHKDGHISSH-UHFFFAOYSA-N		-	-	-		-	-	Y		-	-					-	-	-	-			-
411	2,4,4'-Trichlorobiphenyl (PCB-28)	2,4,4'-Trichlorobiphenyl	7012-37-5	DTXSID2038310	C: PCBs	BZTYNSQSZHARAZ-UHFFFAOYSA-N		-	-	-		-	-	Y		-	-					-	-	-	-			-
412	2,4,5-Trichlorobiphenyl (PCB-29)	2,4,5-Trichlorobiphenyl	15862-07-4	DTXSID0073405	C: PCBs	VGVIKVCCUATMNG-UHFFFAOYSA-N		-	-	-		-	-	Y		-	-					-	-	-	-			-
413	2,4,6-Trichlorobiphenyl (PCB-30)	2,4,6-Trichlorobiphenyl	35693-92-6	DTXSID7073482	C: PCBs	MTLMVEWEYZFYTH-UHFFFAOYSA-N		-	-	-		-	-	Y		-	-					-	-	-	-			-
414	2,4',6-Trichlorobiphenyl (PCB-32)	2,4',6-Trichlorobiphenyl	38444-77-8	DTXSID8073500	C: PCBs	IHIDFKLAWYPTKB-UHFFFAOYSA-N		-	-	-		-	-	Y		-	-					-	-	-	-			-
415	2,4-Dichlorobiphenyl (PCB-7)	2,4-Dichlorobiphenyl	33284-50-3	DTXSID8040301	C: PCBs	WEJZHZJJXPXXMU-UHFFFAOYSA-N		-	-	-		-	-	Y		-	-					-	-	-	-			-
416	2,5-Dichlorobiphenyl (PCB-9)	2,5-Dichlorobiphenyl	34883-39-1	DTXSID7073480	C: PCBs	KKQWHYGECTYFIA-UHFFFAOYSA-N		-	-	-		-	-	Y		-	-					-	-	-	-			-
417	3,3',4,5,5'-Pentachlorobiphenyl (PCB-127)	3,3',4,5,5'-Pentachlorobiphenyl	39635-33-1	DTXSID9074145	C: PCBs	MXVAYAXIPRGORY-UHFFFAOYSA-N		-	-	-		-	-	Y		-	-					-	-	-	-			-
418	3,3',4,5-Tetrachlorobiphenyl (PCB-78)	3,3',4,5-Tetrachlorobiphenyl	70362-49-1	DTXSID1074208	C: PCBs	SXFLURRQRFKBNN-UHFFFAOYSA-N		-	-	-		-	-	Y		-	-					-	-	-	-			-
419	3,3',4,5'-Tetrachlorobiphenyl (PCB-79)	3,3',4,5'-Tetrachlorobiphenyl	41464-48-6	DTXSID3074155	C: PCBs	QLCTXEMDCZGPCG-UHFFFAOYSA-N		-	-	-		-	-	Y		-	-					-	-	-	-			-
420	3,3',4-Trichlorobiphenyl (PCB-35)	3,3',4-Trichlorobiphenyl	37680-69-6	DTXSID60865879	C: PCBs	JHBVPKZLIBDTJR-UHFFFAOYSA-N		-	-	-		-	-	Y		-	-					-	-	-	-			-
421	3,3',5,5'-Tetrachlorobiphenyl (PCB-80)	3,3',5,5'-Tetrachlorobiphenyl	33284-52-5	DTXSID4058657	C: PCBs	UTMWFJSRHLYRPY-UHFFFAOYSA-N		-	-	-		-	-	Y		-	-					-	-	-	-			-
422	3,3',5-Trichlorobiphenyl (PCB-36)	3,3',5-Trichlorobiphenyl	38444-87-0	DTXSID50858937	C: PCBs	RIBGNAJQTOXRDK-UHFFFAOYSA-N		-	-	-		-	-	Y		-	-					-	-	-	-			-
423	3,3'-Dichlorobiphenyl (PCB-11)	3,3'-Dichloro-1,1'-biphenyl	2050-67-1	DTXSID70872817	C: PCBs	KTXUOWUHFLBZPW-UHFFFAOYSA-N		-	-	-		-	-	Y		-	-					-	-	-	-			-
424	3,4,5-Trichlorobiphenyl (PCB-38)	3,4,5-Trichlorobiphenyl	53555-66-1	DTXSID6074176	C: PCBs	BSFZSQRJGZHMMV-UHFFFAOYSA-N		-	-	-		-	-	Y		-	-					-	-	-	-			-
425	3,4',5-Trichlorobiphenyl (PCB-39)	3,4',5-Trichlorobiphenyl	38444-88-1	DTXSID40865913	C: PCBs	SYSBNFJJSJLZMM-UHFFFAOYSA-N		-	-	-		-	-	Y		-	-					-	-	-	-			-
426	3,4-Dichlorobiphenyl (PCB-12)	3,4-Dichlorobiphenyl	2974-92-7	DTXSID6073310	C: PCBs	ZGHQUYZPMWMLBM-UHFFFAOYSA-N		-	-	-		-	-	Y		-	-					-	-	-	-			-
427	3,4'-Dichlorobiphenyl (PCB-13)	3,4'-Dichlorobiphenyl	2974-90-5	DTXSID10863067	C: PCBs	CJDNEKOMKXLSBN-UHFFFAOYSA-N		-	-	-		-	-	Y		-	-					-	-	-	-			-
428	3,5-Dichlorobiphenyl (PCB-14)	3,5-Dichlorobiphenyl	34883-41-5	DTXSID5074137	C: PCBs	QHZSDTDMQZPUKC-UHFFFAOYSA-N		-	-	-		-	-	Y		-	-					-	-	-	-			-
429	3-Chlorobiphenyl (PCB-2)	3-Chlorobiphenyl	2051-61-8	DTXSID1040299	C: PCBs	NMWSKOLWZZWHPL-UHFFFAOYSA-N		-	-	-		-	-	Y		-	-					-	-	-	-			-
430	4,4'-Dichlorobiphenyl (PCB-15)	4,4'-Dichlorobiphenyl	2050-68-2	DTXSID0022515	C: PCBs	YTBRNEUEFCNVHC-UHFFFAOYSA-N		-	-	-		-	-	Y		-	-					-	-	-	-			-
431	1,4-Dichlorobenzene	1,4-Dichlorobenzene	106-46-7	DTXSID1020431	D: PESTICIDES/METABOLITES	OCJBOOLMMGQPQU-UHFFFAOYSA-N		-	-	-		-	Y	-			-		-			-	-	-	-			Y
432	1,3-Dichlorobenzene	1,3-Dichlorobenzene	541-73-1	DTXSID6022056	D: PESTICIDES/METABOLITES	ZPQOPVIELGIULI-UHFFFAOYSA-N		-	-	-		-	-	-			-		-			-	-	-	-			-
433	Tetrachloroethylene	Tetrachloroethylene	127-18-4	DTXSID2021319	D: PESTICIDES/METABOLITES	CYTYCFOTNPOANT-UHFFFAOYSA-N		-	-	-		-	Y	-			-		-			-		-	-			Y
434	Carbon tetrachloride	Carbon tetrachloride	56-23-5	DTXSID8020250	D: PESTICIDES/METABOLITES	VZGDMQKNWNREIO-UHFFFAOYSA-N		-	-	-		-	Y	-			-		-			-		-	-			Y
435	2-Chloro-4-phenylphenol	2-Chloro-4-phenylphenol	92-04-6	DTXSID0022353	D: PESTICIDES/METABOLITES	MXORDJXBRHNWBE-UHFFFAOYSA-N		-	-	-		-	Y	-			-		-			-	-	-	-			-
436	4-Chloroaniline	4-Chloroaniline	106-47-8	DTXSID9020295	D: PESTICIDES/METABOLITES	QSNSCYSYFYORTR-UHFFFAOYSA-N		-	-	-		-	Y	-			-		-			-	-	-	-			Y
437	Cyanuric acid	Cyanuric acid	108-80-5	DTXSID7024873	D: PESTICIDES/METABOLITES	ZFSLODLOARCGLH-UHFFFAOYSA-N		-	-	-		-	Y	-			-		-			-		-	-			Y
438	Monuron	Monuron	150-68-5	DTXSID0020311	D: PESTICIDES/METABOLITES	BMLIZLVNXIYGCK-UHFFFAOYSA-N		-	-	-		-	Y	-			-		-			-	-	-	-			-
439	Acetic Acid (2,4-Dichlorophenoxy)	2,4-Dichlorophenoxyacetic acid	94-75-7	DTXSID0020442	D: PESTICIDES/METABOLITES	OVSKIKFHRZPJSS-UHFFFAOYSA-N		-	-	-		-	Y	-			-		-			-	-	-	-			Y
440	Trichlorofon	Trichlorfon	52-68-6	DTXSID0021389	D: PESTICIDES/METABOLITES	NFACJZMKEDPNKN-UHFFFAOYSA-N		-	-	-		-	Y	-			-		-			-	-	-	-			-
441	2,4-Dichlorophenol	2,4-Dichlorophenol	120-83-2	DTXSID1020439	D: PESTICIDES/METABOLITES	HFZWRUODUSTPEG-UHFFFAOYSA-N		-	-	-		-	Y	-			-		-			-	-	-	Y			Y
442	Heptachlor Epoxide	Heptachlor epoxide B	1024-57-3	DTXSID1024126	D: PESTICIDES/METABOLITES	ZXFXBSWRVIQKOD-HWKPLSEASA-N		-	-	-		-	-	-			-		-			-	-	-	-			-
443	2,4,5-Trichlorophenol	2,4,5-Trichlorophenol	95-95-4	DTXSID4024359	D: PESTICIDES/METABOLITES	LHJGJYXLEPZJPM-UHFFFAOYSA-N		-	-	-		-	Y	-			-		-			-	-	-	-			-
444	Fipronil	Fipronil	120068-37-3	DTXSID4034609	D: PESTICIDES/METABOLITES	ZOCSXAVNDGMNBV-UHFFFAOYSA-N		-	-	-		-	Y	-			-		-			-	-	-	-			-
445	Fipronil sulfide	Fipronil sulfide	120067-83-6	DTXSID50869644	D: PESTICIDES/METABOLITES	FQXWEKADCSXYOC-UHFFFAOYSA-N		-	-	-		-	Y	-			-		-			-	-	-	-			-
446	Fipronil sulfone	Fipronil Sulfone	120068-36-2	DTXSID6074750	D: PESTICIDES/METABOLITES	LGHZJDKSVUTELU-UHFFFAOYSA-N		-	-	-		-	Y	-			-		-			-	-	-	-			-
447	Fipronil amide	Fipronil amide	205650-69-7	DTXSID60873419	D: PESTICIDES/METABOLITES	OPPWTDFHAFPGOT-UHFFFAOYSA-N		-	-	-		-	Y	-			-		-			-	-	-	-			-
448	Fenthion	Fenthion	55-38-9	DTXSID8020620	D: PESTICIDES/METABOLITES	PNVJTZOFSHSLTO-UHFFFAOYSA-N		-	-	-		-	Y	-			-		-			-	-	-	-			-
449	Endosulfan-II	Endosulfan II	33213-65-9	DTXSID8037540	D: PESTICIDES/METABOLITES	RDYMFSUJUZBWLH-BRZMKDEISA-N		-	-	-		-	Y	-			-		-			-	-	-	-			-
450	Pentachloronitrobenzene	Pentachloronitrobenzene	82-68-8	DTXSID2021105	D: PESTICIDES/METABOLITES	LKPLKUMXSAEKID-UHFFFAOYSA-N		-	-	-		-	Y	-			-		-			-		-	-			-
451	Dimethoate	Dimethoate	60-51-5	DTXSID7020479	D: PESTICIDES/METABOLITES	MCWXGJITAZMZEV-UHFFFAOYSA-N		-	-	-		-	Y	-			-		-			-		-	-			-
452	Nitrofen (Tok)	Nitrofen	1836-75-5	DTXSID7020970	D: PESTICIDES/METABOLITES	XITQUSLLOSKDTB-UHFFFAOYSA-N		-	-	-		-	Y	-			-		-			-		-	-			-
453	Endosulfan-I	Endosulfan I	959-98-8	DTXSID9037539	D: PESTICIDES/METABOLITES	RDYMFSUJUZBWLH-AZVNHNRSNA-N		-	-	-		-	Y	-			-		-			-		-	-			-
454	1,2,4-Trichlorobenzene	1,2,4-Trichlorobenzene	120-82-1	DTXSID0021965	D: PESTICIDES/METABOLITES	PBKONEOXTCPAFI-UHFFFAOYSA-N		-	-	-		-	Y	-		-	-					-	-	-	-			Y
455	1,2-Dichlorobenzene	1,2-Dichlorobenzene	95-50-1	DTXSID6020430	D: PESTICIDES/METABOLITES	RFFLAFLAYFXFSW-UHFFFAOYSA-N		-	-	-		-	Y	-		-	-					-	-	-	-			Y
456	2,4,5-Trichlorophenoxyacetic Acid	2,4,5-Trichlorophenoxyacetic acid	93-76-5	DTXSID5021388	D: PESTICIDES/METABOLITES	SMYMJHWAQXWPDB-UHFFFAOYSA-N		-	-	-		-	Y	-		-	-					-	-	-	-			-
457	2,4,5-Trichlorophenoxypropionic Acid	2-(2,4,5-Trichlorophenoxy)propionic acid	93-72-1	DTXSID0021387	D: PESTICIDES/METABOLITES	ZLSWBLPERHFHIS-UHFFFAOYSA-N		-	-	-		-	Y	-		-	-					-	-	-	-			-
458	2-Propen-1-oL	Allyl alcohol	107-18-6	DTXSID8020044	D: PESTICIDES/METABOLITES	XXROGKLTLUQVRX-UHFFFAOYSA-N		-	-	-		-	Y	-		-	-					-	-	-	-			Y
459	4,4'-DDD	p,p'-DDD	72-54-8	DTXSID4020373	D: PESTICIDES/METABOLITES	AHJKRLASYNVKDZ-UHFFFAOYSA-N		-	-	-		-	Y	-		-	-					-	-	-	-			-
460	4,4'-DDT	Dichlorodiphenyltrichloroethane	50-29-3	DTXSID4020375	D: PESTICIDES/METABOLITES	YVGGHNCTFXOJCH-UHFFFAOYSA-N		-	-	-		-	Y	-		-	-					-	-	-	-			-
461	Aldrin	Aldrin	309-00-2	DTXSID8020040	D: PESTICIDES/METABOLITES	QBYJBZPUGVGKQQ-SJJAEHHWSA-N		-	-	-		-	Y	-		-	-					-	-	-	-			-
462	Azinphos Methyl	Azinphos-methyl	86-50-0	DTXSID3020122	D: PESTICIDES/METABOLITES	CJJOSEISRRTUQB-UHFFFAOYSA-N		-	-	-		-	Y	-		-	-					-	-	-	-			-
463	Benzene	Benzene	71-43-2	DTXSID3039242	D: PESTICIDES/METABOLITES	UHOVQNZJYSORNB-UHFFFAOYSA-N		-	-	-		-	Y	-		-	-					-	-	-	-			Y
464	Biphenyl	Biphenyl	92-52-4	DTXSID4020161	D: PESTICIDES/METABOLITES	ZUOUZKKEUPVFJK-UHFFFAOYSA-N		-	Y	-		-	Y	-		-	-					-	-	-	-			Y
465	Carbon Disulfide	Carbon disulfide	75-15-0	DTXSID6023947	D: PESTICIDES/METABOLITES	QGJOPFRUJISHPQ-UHFFFAOYSA-N		-	-	-		-	Y	-		-	-					-	-	-	-			Y
466	Carbophenothion (Trithion)	Carbophenothion	786-19-6	DTXSID7022120	D: PESTICIDES/METABOLITES	VEDTXTNSFWUXGQ-UHFFFAOYSA-N		-	-	-		-	Y	-		-	-					-	-	-	-			-
467	Chlorobenzilate	Chlorobenzilate	510-15-6	DTXSID9020299	D: PESTICIDES/METABOLITES	RAPBNVDSDCTNRC-UHFFFAOYSA-N		-	-	-		-	Y	-		-	-					-	-	-	-			-
468	Chloromethane	Chloromethane	74-87-3	DTXSID0021541	D: PESTICIDES/METABOLITES	NEHMKBQYUWJMIP-UHFFFAOYSA-N		-	-	-		-	Y	-		-	-					-	-	-	-			Y
469	Ciodrin	Crotoxyphos	7700-17-6	DTXSID6037514	D: PESTICIDES/METABOLITES	XXXSILNSXNPGKG-ZHACJKMWSA-N		-	-	-		-	Y	-		-	-					-	-	-	-			-
470	Crotonaldehyde	Crotonaldehyde	4170-30-3	DTXSID8024864	D: PESTICIDES/METABOLITES	MLUCVPSAIODCQM-UHFFFAOYSA-N		-	-	-		-	Y	-		-	-					-	-	-	-			Y
471	Diallate	Diallate	2303-16-4	DTXSID2020391	D: PESTICIDES/METABOLITES	SPANOECCGNXGNR-UHFFFAOYSA-N		-	-	-		-	Y	-		-	-					-	-	-	-			-
472	Diazinon	Diazinon	333-41-5	DTXSID9020407	D: PESTICIDES/METABOLITES	FHIVAFMUCKRCQO-UHFFFAOYSA-N		-	-	-		-	Y	-		-	-					-	-	-	-			-
473	Dicrotophos (Bidrin)	Dicrotophos	141-66-2	DTXSID9023914	D: PESTICIDES/METABOLITES	VEENJGZXVHKXNB-VOTSOKGWSA-N		-	-	-		-	Y	-		-	-					-	-	-	-			-
474	Endrin	Endrin	72-20-8	DTXSID6020561	D: PESTICIDES/METABOLITES	DFBKLUNHFCTMDC-GKRDHZSOSA-N		-	-	-		-	Y	-		-	-					-	-	-	-			-
475	Mevinphos (Phosdrin)	Mevinphos	7786-34-7	DTXSID2032683	D: PESTICIDES/METABOLITES	GEPDYQSQVLXLEU-UHFFFAOYSA-N		-	-	-		-	Y	-		-	-					-	-	-	-			-
476	Naled (Dibrom)	Naled	300-76-5	DTXSID1024209	D: PESTICIDES/METABOLITES	BUYMVQAILCEWRR-UHFFFAOYSA-N		-	-	-		-	Y	-		-	-					-	-	-	-			-
477	Nitrobenzene	Nitrobenzene	98-95-3	DTXSID3020964	D: PESTICIDES/METABOLITES	LQNUZADURLCDLV-UHFFFAOYSA-N		-	-	-		-	Y	-		-	-					-	-	-	-			Y
478	Pentachlorophenol	Pentachlorophenol	87-86-5	DTXSID7021106	D: PESTICIDES/METABOLITES	IZUPBVBPLAPZRR-UHFFFAOYSA-N		-	-	-		-	Y	-		-	-					-	-	-	-			Y
479	Phosphamidon	Phosphamidon	13171-21-6	DTXSID7021156	D: PESTICIDES/METABOLITES	RGCLLPNLLBQHPF-UHFFFAOYSA-N		-	-	-		-	Y	-		-	-					-	-	-	-			-
480	Santox (EPN)	EPN	2104-64-5	DTXSID7022174	D: PESTICIDES/METABOLITES	AIGRXSNSLVJMEA-UHFFFAOYSA-N		-	-	-		-	Y	-		-	-					-	-	-	-			-
481	Tetraethylpyrophosphate	Tetraethyl pyrophosphate	107-49-3	DTXSID3034957	D: PESTICIDES/METABOLITES	IDCBOTIENDVCBQ-UHFFFAOYSA-N		-	-	-		-	Y	-		-	-					-	-	-	-			-
482	Trichloroethene	Trichloroethylene	79-01-6	DTXSID0021383	D: PESTICIDES/METABOLITES	XSTXAVWGXDQKEL-UHFFFAOYSA-N		-	-	-		-	Y	-		-	-					-	-	-	-			Y
483	Trichlorofluoromethane	Trichlorofluoromethane	75-69-4	DTXSID5021384	D: PESTICIDES/METABOLITES	CYRMSUTZVYGINF-UHFFFAOYSA-N		-	-	-		-	Y	-		-	-					-	-	-	-			-
484	Trifluralin (Treflan)	Trifluralin	1582-09-8	DTXSID4021395	D: PESTICIDES/METABOLITES	ZSDSQXJSNMTJDA-UHFFFAOYSA-N		-	-	-		-	Y	-		-	-					-	-	-	-			-
485	Bensulide	Bensulide	741-58-2	DTXSID9032329	D: PESTICIDES/METABOLITES	RRNIZKPFKNDSRS-UHFFFAOYSA-N		-	-	-		-	Y	-		-	-					-	-	-	-			-
486	Dimethazone/Clomazone	Clomazone	81777-89-1	DTXSID1032355	D: PESTICIDES/METABOLITES	KIEDNEWSYUYDSN-UHFFFAOYSA-N		-	-	-		-	Y	-		-	-					-	-	-	-			-
487	4,4'-DDE	p,p'-DDE	72-55-9	DTXSID9020374	D: PESTICIDES/METABOLITES	UCNVFOCBFJOQAL-UHFFFAOYSA-N		-	-	-		-	-	-		-	-					-	-	-	-			-
488	Alpha-BHC	alpha-1,2,3,4,5,6-Hexachlorocyclohexane	319-84-6	DTXSID2020684	D: PESTICIDES/METABOLITES	JLYXXMFPNIAWKQ-SHFUYGGZSA-N		-	-	-		-	Y	-		-	-					-	-	-	-			-
489	Beta-BHC	beta-Hexachlorocyclohexane	319-85-7	DTXSID7020685	D: PESTICIDES/METABOLITES	JLYXXMFPNIAWKQ-CDRYSYESSA-N		-	-	-		-	Y	-		-	-					-	-	-	-			-
490	Delta-BHC	delta-Hexachlorocyclohexane	319-86-8	DTXSID5024134	D: PESTICIDES/METABOLITES	JLYXXMFPNIAWKQ-GPIVLXJGSA-N		-	-	-		-	Y	-		-	-					-	-	-	-			-
491	Chlorpyrifos	Chlorpyrifos	2921-88-2	DTXSID4020458	D: PESTICIDES/METABOLITES	SBPBAQFWLVIOKP-UHFFFAOYSA-N		-	-	-		-	Y	-		-	-					-	Y	-	-			-
492	Dieldrin	Dieldrin	60-57-1	DTXSID9020453	D: PESTICIDES/METABOLITES	DFBKLUNHFCTMDC-PICURKEMSA-N		-	-	-		-	Y	-		-	-					-	Y	-	-			-
493	Heptachlor	Heptachlor	76-44-8	DTXSID3020679	D: PESTICIDES/METABOLITES	FRCCEHPWNOQAEU-UHFFFAOYSA-N		-	-	-		-	Y	-		-	-					-	Y	-	-			-
494	Leptophos	Leptophos	21609-90-5	DTXSID3040279	D: PESTICIDES/METABOLITES	CVRALZAYCYJELZ-UHFFFAOYSA-N		-	-	-		-	Y	-		-	-					-	Y	-	-			-
495	Thiabendazole	Thiabendazole	148-79-8	DTXSID0021337	D: PESTICIDES/METABOLITES	WJCNZQLZVWNLKY-UHFFFAOYSA-N		Y	Y	Y		Y	Y	-			-		-			-	-	-	-			-
496	Fipronil desulfinyl	Fipronil-desulfinyl	205650-65-3	DTXSID0043719	D: PESTICIDES/METABOLITES	JWKXVHLIRTVXLD-UHFFFAOYSA-N		-	-	-		-	-	-			-		-			-	-	-	-			-
497	2-Benzyl-4-chlorophenol	Clorophene	120-32-1	DTXSID5020154	D: PESTICIDES/METABOLITES	NCKMMSIFQUPKCK-UHFFFAOYSA-N		-	-	-		Y	Y	-			-		-			-	-	-	-			-
498	Benzoic Acid	Benzoic acid	65-85-0	DTXSID6020143	D: PESTICIDES/METABOLITES	WPYMKLBDIGXBTP-UHFFFAOYSA-N		Y	-	-		Y	Y	-			-		-			-	-		Y			Y
499	N,N-diethyltoluamide (DEET)	DEET	134-62-3	DTXSID2021995	D: PESTICIDES/METABOLITES	MMOXZBCLCQITDF-UHFFFAOYSA-N		-	-	-		Y	Y	-			-		-			-	-	-	-			-
500	Bis(5-chloro-2-hydroxyphenyl)methane	Dichlorophen	97-23-4	DTXSID6021824	D: PESTICIDES/METABOLITES	MDNWOSOZYLHTCG-UHFFFAOYSA-N		-	-	Y		Y	Y	-			-		-			-	-	-	-			-
501	Naphthalene	Naphthalene	91-20-3	DTXSID8020913	D: PESTICIDES/METABOLITES	UFWIBTONFRDIAS-UHFFFAOYSA-N		-	Y	-		-	Y	-			-		-			Y	-	-	Y			Y
502	Melamine	Melamine	108-78-1	DTXSID6020802	D: PESTICIDES/METABOLITES	JDSHMPZPIAZGSV-UHFFFAOYSA-N		-	-	-		-	Y	-			-		-			-	Y	-	-			Y
503	Triethyl phosphate	Triethyl phosphate	78-40-0	DTXSID8026228	D: PESTICIDES/METABOLITES	DQWPFSLDHJDLRL-UHFFFAOYSA-N		Y	-	-		Y	Y	-			-		-	Y		-		-	-			Y
504	Triphenyl phosphate	Triphenyl phosphate	115-86-6	DTXSID1021952	D: PESTICIDES/METABOLITES	XZZNDPSIHUTMOC-UHFFFAOYSA-N		-	-	-		Y	Y	-			-		-	Y		-		-	Y			Y
505	Octylphenol	n-Octylphenol	67554-50-1	DTXSID90897481	D: PESTICIDES/METABOLITES	-	Y	-	-	-		-	Y	-			-		-			-	-	-	-			-
506	Triethylene glycol bis(3-tert-butyl-4-hydroxy-5-methylphenyl)propionate (AO-245)	Triethylene glycol bis(3-tert-butyl-4-hydroxy-5-methylphenyl)propionate	36443-68-2	DTXSID0044236	D: PESTICIDES/METABOLITES	QSRJVOOOWGXUDY-UHFFFAOYSA-N		-	-	-		-	Y	-			-		-			-	-	-	Y			Y
507	Terephthalic acid	Terephthalic acid	100-21-0	DTXSID6026080	D: PESTICIDES/METABOLITES	KKEYFWRCBNTPAC-UHFFFAOYSA-N		-	-	-		-	Y	-			-		-			-	-	-	Y			Y
508	2,6-Di-tert-butylphenol	2,6-Di-tert-butylphenol	128-39-2	DTXSID6027052	D: PESTICIDES/METABOLITES	DKCPKDPYUFEZCP-UHFFFAOYSA-N		-	-	-		-	Y	-			-		-			-	-	-	Y			Y
509	Acenaphthene	Acenaphthene	83-32-9	DTXSID3021774	D: PESTICIDES/METABOLITES	CWRYPZZKDGJXCA-UHFFFAOYSA-N		-	-	-		-	Y	-		-	-					-	-	-	Y			-
510	Chlorobenzene	Chlorobenzene	108-90-7	DTXSID4020298	D: PESTICIDES/METABOLITES	MVPPADPHJFYWMZ-UHFFFAOYSA-N		-	-	-		-	Y	-		-	-					-	-	-	Y			Y
511	Diphenylamine	Diphenylamine	122-39-4	DTXSID4021975	D: PESTICIDES/METABOLITES	DMBHHRLKUKUOEG-UHFFFAOYSA-N		-	-	-		-	Y	-		-	-					-	-	-	Y			Y
512	N-Hexacosane	Hexacosane	630-01-3	DTXSID7060883	D: PESTICIDES/METABOLITES	HMSWAIKSFDFLKN-UHFFFAOYSA-N		-	-	-		-	Y	-		-	-					-	-	-	Y			-
513	Chloroform	Chloroform	67-66-3	DTXSID1020306	D: PESTICIDES/METABOLITES	HEDRZPFGACZZDS-UHFFFAOYSA-N		-	-	-		-	Y	-			-		-			-	-	-	-			Y
514	1,2,3,6,7,8-Hexachlorodibenzofuran	1,2,3,6,7,8-Hexachlorodibenzofuran	57117-44-9	DTXSID2069155	E: DIBENZOFURANS	JEYJJJXOFWNEHN-UHFFFAOYSA-N		-	-	-		-	-	-	Y		-		-			-		-	-			-
515	Octachlorodibenzofuran	Octachlorodibenzofuran	39001-02-0	DTXSID3052062	E: DIBENZOFURANS	RHIROFAGUQOFLU-UHFFFAOYSA-N		-	-	-		-	-	-	Y		-		-			-		-	-			-
516	2,3,7,8-Tetrachlorodibenzofuran	2,3,7,8-Tetrachlorodibenzofuran	51207-31-9	DTXSID3052147	E: DIBENZOFURANS	KSMVNVHUTQZITP-UHFFFAOYSA-N		-	-	-		-	-	-	Y		-		-			-		-	-			-
517	2,3,4,6,7,8-Hexachlorodibenzofuran	2,3,4,6,7,8-Hexachlorodibenzo[b,d]furan	60851-34-5	DTXSID3052276	E: DIBENZOFURANS	XTAHLACQOVXINQ-UHFFFAOYSA-N		-	-	-		-	-	-	Y		-		-			-		-	-			-
518	1,2,3,7,8,9-Hexabromodibenzofuran	1,2,3,7,8,9-Hexabromodibenzo[b,d]furan	161880-49-5	DTXSID30936606	E: DIBENZOFURANS	BWGBHHLGDVHQEM-UHFFFAOYSA-N		-	-	-		-	-	-	Y		-		-			-		-	-			-
519	2,3,4,7,8-Pentabromodibenzofuran	2,3,4,7,8-Pentabromodibenzofuran	131166-92-2	DTXSID5073870	E: DIBENZOFURANS	KHQDJFUIVSESDP-UHFFFAOYSA-N		-	-	-		-	-	-	Y		-		-			-		-	-			-
520	1,2,3,4,7,8,9-Heptabromodibenzofuran	1,2,3,4,7,8,9-Heptabromodibenzo[b,d]furan	161880-51-9	DTXSID50936608	E: DIBENZOFURANS	RFUPGXOBNPMYIM-UHFFFAOYSA-N		-	-	-		-	-	-	Y		-		-			-		-	-			-
521	1,2,3,4,7,8-Hexachlorodibenzofuran	1,2,3,4,7,8-Hexachlorodibenzofuran	70648-26-9	DTXSID6029915	E: DIBENZOFURANS	LVYBAQIVPKCOEE-UHFFFAOYSA-N		-	-	-		-	-	-	Y		-		-			-		-	-			-
522	2,3,7,8-Tetrabromodibenzofuran	2,3,7,8-Tetrabromodibenzofuran	67733-57-7	DTXSID6073605	E: DIBENZOFURANS	HCSRVQXNLHZQNM-UHFFFAOYSA-N		-	-	-		-	-	-	Y		-		-			-		-	-			-
523	1,2,3,4,7,8-Hexabromodibenzofuran	1,2,3,4,7,8-Hexabromodibenzofuran	129880-08-6	DTXSID6073861	E: DIBENZOFURANS	MAHGKVWEQHQGJI-UHFFFAOYSA-N		-	-	-		-	-	-	Y		-		-			-		-	-			-
524	1,2,3,7,8-Pentabromodibenzofuran	1,2,3,7,8-Pentabromodibenzo[b,d]furan	107555-93-1	DTXSID60869478	E: DIBENZOFURANS	QMKPILUKNSMQTD-UHFFFAOYSA-N		-	-	-		-	-	-	Y		-		-			-		-	-			-
525	2,3,4,7,8-Pentachlorodibenzofuran	2,3,4,7,8-Pentachlorodibenzofuran	57117-31-4	DTXSID7030066	E: DIBENZOFURANS	OGBQILNBLMPPDP-UHFFFAOYSA-N		-	-	-		-	-	-	Y		-		-			-		-	-			-
526	1,2,3,7,8-Pentachlorodibenzofuran	1,2,3,7,8-Pentachlorodibenzofuran	57117-41-6	DTXSID7052234	E: DIBENZOFURANS	SBMIVUVRFPGOEB-UHFFFAOYSA-N		-	-	-		-	-	-	Y		-		-			-		-	-			-
527	1,2,3,4,6,7,8-Heptabromodibenzofuran	1,2,3,4,6,7,8-Heptabromodibenzofuran	107555-95-3	DTXSID7073779	E: DIBENZOFURANS	JISOUFWSRUCDMJ-UHFFFAOYSA-N		-	-	-		-	-	-	Y		-		-			-		-	-			-
528	1,2,3,6,7,8-Hexabromodibenzofuran	1,2,3,6,7,8-Hexabromodibenzofuran	107555-94-2	DTXSID7074244	E: DIBENZOFURANS	VUAFSJIMHSEWBL-UHFFFAOYSA-N		-	-	-		-	-	-	Y		-		-			-		-	-			-
529	1,2,3,4,6,7,8,9-Octabromodibenzofuran	Dibenzofuran, 1,2,3,4,6,7,8,9-octabromo-	103582-29-2	DTXSID90145919	E: DIBENZOFURANS	JRDWDRVPBYIYGL-UHFFFAOYSA-N		-	-	-		-	-	-	Y		-		-			-		-	-			-
530	1,2,3,4,7,8,9-Heptachlorodibenzofuran	1,2,3,4,7,8,9-Heptachlorodibenzofuran	55673-89-7	DTXSID9052216	E: DIBENZOFURANS	VEZCTZWLJYWARH-UHFFFAOYSA-N		-	-	-		-	-	-	Y		-		-			-		-	-			-
531	2,3,4,6,7,8-Hexabromodibenzofuran	2,3,4,6,7,8-Hexabromodibenzo[b,d]furan	161880-50-8	DTXSID90936607	E: DIBENZOFURANS	GKJPDCOZDNSVRH-UHFFFAOYSA-N		-	-	-		-	-	-	Y		-		-			-		-	-			-
532	1,2,3,4,6,7,8-Heptachlorodibenzofuran	1,2,3,4,6,7,8-Heptachlorodibenzo[b,d]furan	67562-39-4	DTXSID8052350	E: DIBENZOFURANS	WDMKCPIVJOGHBF-UHFFFAOYSA-N		-	-	-		-	-	-			-					-	Y	-	-			-
533	1,2,3,7,8,9-Hexachlorodibenzofuran	1,2,3,7,8,9-Hexachlorodibenzo[b,d]furan	72918-21-9	DTXSID9052470	E: DIBENZOFURANS	PYUSJFJVDVSXIU-UHFFFAOYSA-N		-	-	-		-	-	-			-					-	Y	-	-			-
534	Dibenzofuran	Dibenzofuran	132-64-9	DTXSID2021993	E: DIBENZOFURANS	TXCDCPKCNAJMEE-UHFFFAOYSA-N		-	-	-		-	-	-		-	-					-	-	-	-			-
535	1,2,3,6,7,8-Hexachlorodibenzo-p-dioxin	1,2,3,6,7,8-Hexachlorodibenzo-p-dioxin	57653-85-7	DTXSID0023824	F: DIOXINS	YCLUIPQDHHPDJJ-UHFFFAOYSA-N		-	-	-		-	-	-		Y	-		-			-		-	-			-
536	1,2,3,6,7,8-Hexabromodibenzo-p-dioxin	1,2,3,6,7,8-Hexabromodibenzo-p-dioxin	110999-45-6	DTXSID0073794	F: DIOXINS	QHJJFBHAYBGEDA-UHFFFAOYSA-N		-	-	-		-	-	-		Y	-		-			-		-	-			-
537	1,2,3,4,6,7,8-Heptachlorodibenzo-P-Dioxin	1,2,3,4,6,7,8-Heptachlorodibenzodioxin	35822-46-9	DTXSID1052034	F: DIOXINS	WCLNVRQZUKYVAI-UHFFFAOYSA-N		-	-	-		-	-	-		Y	-		-			-		-	-			-
538	2,3,7,8-Tetrachlorodibenzo-P-Dioxin	2,3,7,8-Tetrachlorodibenzo-p-dioxin	1746-01-6	DTXSID2021315	F: DIOXINS	HGUFODBRKLSHSI-UHFFFAOYSA-N		-	-	-		-	Y	-		Y	-		-			-		-	-			-
539	1,2,3,4,6,7,8-Heptabromodibenzo-p-dioxin	1,2,3,4,6,7,8-Heptabromodibenzo-p-dioxin	110999-47-8	DTXSID2074245	F: DIOXINS	FPCROEVBHPWKPI-UHFFFAOYSA-N		-	-	-		-	-	-		Y	-		-			-		-	-			-
540	Octachlorodibenzo-P-Dioxin	Octachlorodibenzo-p-dioxin	3268-87-9	DTXSID4025799	F: DIOXINS	FOIBFBMSLDGNHL-UHFFFAOYSA-N		-	-	-		-	-	-		Y	-		-			-		-	-			-
541	1,2,3,4,7,8-Hexabromodibenzo-p-dioxin	1,2,3,4,7,8-Hexabromodibenzo-p-dioxin	110999-44-5	DTXSID5073793	F: DIOXINS	JGZILVYVJLWSIH-UHFFFAOYSA-N		-	-	-		-	-	-		Y	-		-			-		-	-			-
542	1,2,3,7,8,9-Hexabromodibenzo-p-dioxin	1,2,3,7,8,9-Hexabromodibenzo-p-dioxin	110999-46-7	DTXSID5073795	F: DIOXINS	BQLIEPWVZAEMQP-UHFFFAOYSA-N		-	-	-		-	-	-		Y	-		-			-		-	-			-
543	1,2,3,7,8,9-Hexachlorodibenzo-P-Dioxin	1,2,3,7,8,9-Hexachlorodibenzo-p-dioxin	19408-74-3	DTXSID6023781	F: DIOXINS	LGIRBUBHIWTVCK-UHFFFAOYSA-N		-	-	-		-	-	-		Y	-		-			-		-	-			-
544	2,3,7,8-Tetrabromodibenzo-p-dioxin	2,3,7,8-Tetrabromodibenzo-p-dioxin	50585-41-6	DTXSID6073524	F: DIOXINS	JZLQUWSWOJPCAK-UHFFFAOYSA-N		-	-	-		-	-	-		Y	-		-			-		-	-			-
545	1,2,3,7,8-Pentabromodibenzo-p-dioxin	1,2,3,7,8-Pentabromodibenzo-p-dioxin	109333-34-8	DTXSID6073784	F: DIOXINS	ZIFMQFDZODRVTG-UHFFFAOYSA-N		-	-	-		-	-	-		Y	-		-			-		-	-			-
546	1,2,3,4,6,7,8,9-Octabromodibenzo-p-dioxin	Octabromodibenzo-p-dioxin	2170-45-8	DTXSID70176089	F: DIOXINS	XAHTWKGGNHXJRP-UHFFFAOYSA-N		-	-	-		-	-	-		Y	-		-			-		-	-			-
547	1,2,3,4,7,8-Hexachlorodibenzo-P-Dioxin	1,2,3,4,7,8-Hexachlorodibenzodioxin	39227-28-6	DTXSID8052067	F: DIOXINS	WCYYQNSQJHPVMG-UHFFFAOYSA-N		-	-	-		-	-	-		Y	-		-			-		-	-			-
548	1,2,3,7,8-Pentachlorodibenzo-p-dioxin	1,2,3,7,8-Pentachlorodibenzo-p-dioxin	40321-76-4	DTXSID7052078	F: DIOXINS	FSPZPQQWDODWAU-UHFFFAOYSA-N		-	-	-		-	-	-			-					-		-	-			-
549	Sodium	Sodium	7440-23-5	DTXSID1049774	G: ELEMENTS	MPMYQQHEHYDOCL-UHFFFAOYSA-N		-	-	-		-	-	-			Y		-			-	-	-	-			Y
550	Sulfur	Sulfur	7704-34-9	DTXSID9034941	G: ELEMENTS	NINIDFKCEFEMDL-UHFFFAOYSA-N		-	-	-		-	Y	-			Y		-			-	-	-	Y			Y
551	Fluoride	Fluoride	16984-48-8	DTXSID9049617	G: ELEMENTS	KRHYYFGTRYWZRS-UHFFFAOYSA-M		-	-	-		-	-	-			Y		-			-	-	-	Y			-
552	Yttrium	Yttrium	7440-65-5	DTXSID0049816	G: ELEMENTS	VWQVUPCCIRVNHF-UHFFFAOYSA-N		-	-	-		-	-	-			Y		-			-	-	-	-			-
553	Cerium	Cerium	7440-45-1	DTXSID0058641	G: ELEMENTS	GWXLDORMOJMVQZ-UHFFFAOYSA-N		-	-	-		-	-	-			Y		-			-	-	-	-			Y
554	Cadmium	Cadmium	7440-43-9	DTXSID1023940	G: ELEMENTS	BDOSMKKIYDKNTQ-UHFFFAOYSA-N		-	-	-		-	-	-			Y		-			-	-	-	-			Y
555	Mercury	Mercury	7439-97-6	DTXSID1024172	G: ELEMENTS	QSHDDOUJBYECFT-UHFFFAOYSA-N		-	-	-		-	Y	-			Y		-			-	-	-	-			Y
556	Molybdenum	Molybdenum	7439-98-7	DTXSID1024207	G: ELEMENTS	ZOKXTWBITQBERF-UHFFFAOYSA-N		-	-	-		-	-	-			Y		-			-	-	-	-			Y
557	Cobalt	Cobalt	7440-48-4	DTXSID1031040	G: ELEMENTS	GUTLYIVDDKVIGB-UHFFFAOYSA-N		-	-	-		-	-	-			Y		-			-	-	-	-			Y
558	Nickel	Nickel	7440-02-0	DTXSID2020925	G: ELEMENTS	PXHVJJICTQNCMI-UHFFFAOYSA-N		-	-	-		-	-	-			Y		-			-	-	-	-			Y
559	Lead	Lead	7439-92-1	DTXSID2024161	G: ELEMENTS	WABPQHHGFIMREM-UHFFFAOYSA-N		-	-	-		-	-	-			Y		-			-	-	-	-			Y
560	Manganese	Manganese	7439-96-5	DTXSID2024169	G: ELEMENTS	PWHULOQIROXLJO-UHFFFAOYSA-N		-	-	-		-	-	-			Y		-			-	-	-	-			Y
561	Thallium	Thallium	7440-28-0	DTXSID2036035	G: ELEMENTS	BKVIYDNLLOSFOA-UHFFFAOYSA-N		-	-	-		-	-	-			Y		-			-	-	-	-			-
562	Vanadium	Vanadium	7440-62-2	DTXSID2040282	G: ELEMENTS	LEONUFNNVUYDNQ-UHFFFAOYSA-N		-	-	-		-	-	-			Y		-			-	-	-	-			Y
563	Chromium	Chromium	7440-47-3	DTXSID3031022	G: ELEMENTS	VYZAMTAEIAYCRO-UHFFFAOYSA-N		-	-	-		-	-	-			Y		-			-	-	-	-			Y
564	Titanium	Titanium	7440-32-6	DTXSID3047764	G: ELEMENTS	RTAQQCXQSZGOHL-UHFFFAOYSA-N		-	-	-		-	-	-			Y		-			-	-	-	-			Y
565	Arsenic	Arsenic	7440-38-2	DTXSID4023886	G: ELEMENTS	RQNWIZPPADIBDY-UHFFFAOYSA-N		-	-	-		-	-	-			Y		-			-	-	-	-			Y
566	Beryllium	Beryllium	7440-41-7	DTXSID4023913	G: ELEMENTS	RWASOQSEFLDYLC-UHFFFAOYSA-N		-	-	-		-	-	-			Y		-			-	-	-	-			Y
567	Rubidium	Rubidium	7440-17-7	DTXSID4064686	G: ELEMENTS	IGLNJRXAVVLDKE-UHFFFAOYSA-N		-	-	-		-	-	-			Y		-			-	-	-	-			-
568	Antimony	Antimony	7440-36-0	DTXSID5023879	G: ELEMENTS	WATWJIUSRGPENY-UHFFFAOYSA-N		Y	-	-		-	-	-			Y		-			-	-	-	-			Y
569	Cesium	Cesium	7440-46-2	DTXSID5036767	G: ELEMENTS	TVFDJXOCXUVLDH-UHFFFAOYSA-N		-	-	-		-	-	-			Y		-			-	-	-	-			-
570	Barium	Barium	7440-39-3	DTXSID8023894	G: ELEMENTS	MUBOSUMMMUSVEO-UHFFFAOYSA-N		Y	-	-		-	-	-			Y		-			-	-	-	-			Y
571	Selenium	Selenium	7782-49-2	DTXSID9021261	G: ELEMENTS	BUGBHKTXTAQXES-UHFFFAOYSA-N		-	-	-		-	Y	-			Y		-			-	-	-	-			Y
572	Potassium	Potassium	7440-09-7	DTXSID9049748	G: ELEMENTS	ZLMJMSJWJFRBEC-UHFFFAOYSA-N		Y	-	-		-	-	-			Y		-			-	-	-	-			Y
573	Calcium	Calcium	7440-70-2	DTXSID9050484	G: ELEMENTS	FAQLAUHZSGTTLN-UHFFFAOYSA-N		Y	-	-		-	-	-			Y		-			-	-	-	-			Y
574	Iodine	Iodine	7553-56-2	DTXSID7034672	G: ELEMENTS	PNDPGZBMCMUPRI-UHFFFAOYSA-N		Y	Y	-		-	Y	-		-	Y					-	-	-	-			Y
575	Silicon	Silicon	7440-21-3	DTXSID0051441	G: ELEMENTS	XUIMIQQOPSSXEZ-UHFFFAOYSA-N		Y	-	-		-	-	-		-	Y					-	-	-	-			Y
576	Strontium	Strontium	7440-24-6	DTXSID3024312	G: ELEMENTS	KJNGJIPPQOFCSK-UHFFFAOYSA-N		-	-	-		-	-	-		-	Y					-	-	-	-			Y
577	Boron	Boron	7440-42-8	DTXSID3023922	G: ELEMENTS	ZOXJGFHDIHLPTG-UHFFFAOYSA-N		-	-	-		Y	Y	-			Y		-			-	-	-	-			Y
578	Magnesium	Magnesium	7439-95-4	DTXSID0049658	G: ELEMENTS	FYYHWMGAXLPEAU-UHFFFAOYSA-N		Y	-	-		Y	-	-			Y		-			-	-	-	-			Y
579	Tin	Tin	7440-31-5	DTXSID1049801	G: ELEMENTS	ATJFFYVFTNAWJD-UHFFFAOYSA-N		-	-	-		Y	-	-			Y		-			-	-	-	-			Y
580	Copper	Copper	7440-50-8	DTXSID2023985	G: ELEMENTS	RYGMFSIKBFXOCR-UHFFFAOYSA-N		Y	-	-		Y	Y	-			Y		-			-	-	-	-			Y
581	Aluminum	Aluminum	7429-90-5	DTXSID3040273	G: ELEMENTS	XAGFODPZIPBFFR-UHFFFAOYSA-N		Y	-	-		Y	Y	-			Y		-			-	-	-	-			Y
582	Silver	Silver	7440-22-4	DTXSID4024305	G: ELEMENTS	BQCADISMDOOEFD-UHFFFAOYSA-N		Y	Y	-		Y	Y	-			Y		-			-	-	-	-			Y
583	Iron	Iron	7439-89-6	DTXSID5043710	G: ELEMENTS	XEEYBQQBJWHFJM-UHFFFAOYSA-N		Y	-	-		Y	Y	-			Y		-			-	-	-	-			Y
584	Zinc	Zinc	7440-66-6	DTXSID7035012	G: ELEMENTS	HCHKCACWOHOZIP-UHFFFAOYSA-N		Y	-	-		Y	Y	-			Y		-			-	-	-	-			Y
585	Perfluorodecanesulfonic acid	Perfluorodecanesulfonic acid	335-77-3	DTXSID3040148	H: PFAS	HYWZIAVPBSTISZ-UHFFFAOYSA-N		-	-	-		-	-	-			-		Y			-	-	-	-			-
586	8:2 Fluorotelomer sulfonic acid	8:2 Fluorotelomer sulfonic acid	39108-34-4	DTXSID00192353	H: PFAS	ALVYVCQIFHTIRD-UHFFFAOYSA-N		-	-	-		-	-	-			-		Y			-	-	-	-			-
587	Perfluoroheptanoic acid	Perfluoroheptanoic acid	375-85-9	DTXSID1037303	H: PFAS	ZWBAMYVPMDSJGQ-UHFFFAOYSA-N		-	-	-		-	-	-			-		Y			-	-	-	-			-
588	6:2/8:2 Fluorotelomer phosphate diester (diPAPs)	6:2/8:2 Fluorotelomer phosphate diester	943913-15-3	DTXSID20873415	H: PFAS	KHLRYLUKBJEYFH-UHFFFAOYSA-N		-	-	-		-	-	-			-		Y	Y		-	-	-	-			-
589	2H,2H,3H,3H-Perfluorooctanoic acid	2H,2H,3H,3H-Perfluorooctanoic acid	914637-49-3	DTXSID20874028	H: PFAS	ABFCFCPCGMHSRX-UHFFFAOYSA-N		-	-	-		-	-	-			-		Y			-	-	-	-			-
590	Perfluorodecanoic acid	Perfluorodecanoic acid	335-76-2	DTXSID3031860	H: PFAS	PCIUEQPBYFRTEM-UHFFFAOYSA-N		-	-	-		-	-	-			-		Y			-	-	-	-			-
591	Perfluorohexanoic acid	Perfluorohexanoic acid	307-24-4	DTXSID3031862	H: PFAS	PXUULQAPEKKVAH-UHFFFAOYSA-N		-	-	-		-	-	-			-		Y			-	-	-	-			-
592	Perfluorooctanesulfonic acid	Perfluorooctanesulfonic acid	1763-23-1	DTXSID3031864	H: PFAS	YFSUTJLHUFNCNZ-UHFFFAOYSA-N		-	-	-		-	-	-			-		Y			-	-	-	-			-
593	Perfluorooctane sulfonamide	Perfluorooctanesulfonamide	754-91-6	DTXSID3038939	H: PFAS	RRRXPPIDPYTNJG-UHFFFAOYSA-N		-	-	-		-	-	-			-		Y			-	-	-	-			-
594	Perfluorotetradecanoic acid	Perfluorotetradecanoic acid	376-06-7	DTXSID3059921	H: PFAS	RUDINRUXCKIXAJ-UHFFFAOYSA-N		-	-	-		-	-	-			-		Y			-	-	-	-			-
595	Perfluorobutanoic acid	Perfluorobutanoic acid	375-22-4	DTXSID4059916	H: PFAS	YPJUNDFVDDCYIH-UHFFFAOYSA-N		-	-	-		-	-	-			-		Y			-	-	-	-			-
596	Perfluorobutanesulfonic acid	Perfluorobutanesulfonic acid	375-73-5	DTXSID5030030	H: PFAS	JGTNAGYHADQMCM-UHFFFAOYSA-N		-	-	-		-	-	-			-		Y			-	-	-	-			-
597	6:2 Fluorotelomer phosphate diester	6:2 Fluorotelomer phosphate diester	57677-95-9	DTXSID50561590	H: PFAS	ZDYYWMSLMLTXDM-UHFFFAOYSA-N		-	-	-		-	-	-			-		Y	Y		-	-	-	-			-
598	Perfluoropentanoic acid	Perfluoropentanoic acid	2706-90-3	DTXSID6062599	H: PFAS	CXZGQIAOTKWCDB-UHFFFAOYSA-N		-	-	-		-	-	-			-		Y			-	-	-	-			-
599	6:2 Fluorotelomer sulfonic acid	6:2 Fluorotelomer sulfonic acid	27619-97-2	DTXSID6067331	H: PFAS	VIONGDJUYAYOPU-UHFFFAOYSA-N		-	-	-		-	-	-			-		Y			-	-	-	-			Y
600	3,3,4,4,5,5,6,6,7,7,8,8,9,9,10,10,11,11,12,12,12-Henicosafluorododecyl 3,3,4,4,5,5,6,6,7,7,8,8,9,9,10,10,10-heptadecafluorodecyl hydrogen phosphate	3,3,4,4,5,5,6,6,7,7,8,8,9,9,10,10,11,11,12,12,12-Henicosafluorododecyl 3,3,4,4,5,5,6,6,7,7,8,8,9,9,10,10,10-heptadecafluorodecyl hydrogen phosphate	1158182-60-5	DTXSID60873414	H: PFAS	BBDDRBGAFBSXRZ-UHFFFAOYSA-N		-	-	-		-	-	-			-		Y	Y		-	-	-	-			-
601	Perfluorohexanesulfonic acid	Perfluorohexanesulfonic acid	355-46-4	DTXSID7040150	H: PFAS	QZHDEAJFRJCDMF-UHFFFAOYSA-N		-	-	-		-	-	-			-		Y			-	-	-	-			-
602	Perfluorododecanoic acid	Perfluorododecanoic acid	307-55-1	DTXSID8031861	H: PFAS	CXGONMQFMIYUJR-UHFFFAOYSA-N		-	-	-		-	-	-			-		Y			-	-	-	-			-
603	Perfluorononanoic acid	Perfluorononanoic acid	375-95-1	DTXSID8031863	H: PFAS	UZUFPBIDKMEQEQ-UHFFFAOYSA-N		-	-	-		-	-	-			-		Y			-	-	-	-			-
604	Perfluoroundecanoic acid	Perfluoroundecanoic acid	2058-94-8	DTXSID8047553	H: PFAS	SIDINRCMMRKXGQ-UHFFFAOYSA-N		-	-	-		-	-	-			-		Y			-	-	-	-			-
605	8:2 Fluorotelomer phosphate diester	8:2 Fluorotelomer phosphate diester	678-41-1	DTXSID90218051	H: PFAS	AFWOYEYXUDHGHF-UHFFFAOYSA-N		-	-	-		-	-	-			-		Y	Y		-	-	-	-			-
606	Perfluorotridecanoic acid	Perfluorotridecanoic acid	72629-94-8	DTXSID90868151	H: PFAS	LVDGGZAZAYHXEY-UHFFFAOYSA-N		-	-	-		-	-	-			-		Y			-	-	-	-			-
607	Perfluorooctanoic acid	Perfluorooctanoic acid	335-67-1	DTXSID8031865	H: PFAS	SNGREZUHAYWORS-UHFFFAOYSA-N		-	-	-		-	-	-			-		Y			-		-	-			Y
608	Tris(methylphenyl) phosphate	Tris(methylphenyl) phosphate	1330-78-5	DTXSID4021391	I: PHOSPHATE	-	Y	-	-	-		-	Y	-			-		-	Y		-		-	-			Y
609	Bis(2-ethylhexyl) phosphate	Bis(2-ethylhexyl) phosphate	298-07-7	DTXSID1027134	I: PHOSPHATE	SEGLCEQVOFDUPX-UHFFFAOYSA-N		-	-	-		-	Y	-			-		-	Y		-	-	-	-			Y
610	Diphenyl phosphate	Diphenyl phosphate	838-85-7	DTXSID1048207	I: PHOSPHATE	ASMQGLCHMVWBQR-UHFFFAOYSA-N		-	-	-		-	-	-			-		-	Y		-	-	-	-			Y
611	Diisobutyl hydrogen phosphate	Diisobutyl hydrogen phosphate	6303-30-6	DTXSID30212316	I: PHOSPHATE	PVQVJLCMPNEFPM-UHFFFAOYSA-N		-	-	-		-	-	-			-		-	Y		-	-	-	-			-
612	Dibutyl ester phosphoric acid	Phosphoric acid, dibutyl ester	107-66-4	DTXSID3040728	I: PHOSPHATE	JYFHYPJRHGVZDY-UHFFFAOYSA-N		-	-	-		-	-	-			-		-			-	-	-	-			Y
613	2-Butoxy-, hydrogen phosphate ethanol	Ethanol, 2-butoxy-, hydrogen phosphate	14260-97-0	DTXSID3065740	I: PHOSPHATE	NNXWIPHZHATIFE-UHFFFAOYSA-N		-	-	-		-	-	-			-		-	Y		-	-	-	-			-
614	Bis(2-chloroethyl) phosphate	Bis(2-chloroethyl) phosphate	3040-56-0	DTXSID50184485	I: PHOSPHATE	PMGHIGLOERPWGC-UHFFFAOYSA-N		-	-	-		-	-	-			-		-	Y		-	-	-	-			-
615	Bis(2-methylphenyl) hydrogen phosphate	Bis(2-methylphenyl) hydrogen phosphate	35787-74-7	DTXSID70957173	I: PHOSPHATE	OHRCKPRYDGSBRN-UHFFFAOYSA-N		-	-	-		-	-	-			-		-	Y		-	-	-	-			-
616	Dipropyl ester phosphoric acid	Phosphoric acid, dipropyl ester	1804-93-9	DTXSID80883752	I: PHOSPHATE	QVKQJEWZVQFGIY-UHFFFAOYSA-N		-	-	-		-	-	-			-		-			-	-	-	-			-
617	Bis(1,3-dichloropropan-2-yl) hydrogen phosphate	Bis(1,3-dichloropropan-2-yl) hydrogen phosphate	72236-72-7	DTXSID30992969	I: PHOSPHATE	NNKRUBFJSSBFSS-UHFFFAOYSA-N		-	-	-		-	-	-			-		-	Y		-	-	-	-			-
618	Bis(1-chloropropan-2-yl) hydrogen phosphate	bis(1-Chloropropan-2-yl) hydrogen phosphate	789440-10-4	DTXSID90274172	I: PHOSPHATE	ORAAZVDXWSKZHK-UHFFFAOYSA-N		-	-	-		-	-	-			-		-	Y		-	-	-	-			-
619	Tris(2-ethylhexyl) phosphate	Tris(2-ethylhexyl) phosphate	78-42-2	DTXSID0021414	I: PHOSPHATE	GTVWRXDRKAHEAD-UHFFFAOYSA-N		-	-	-		-	Y	-			-		-	Y		-		-	-			Y
620	Trimethyl phosphate	Trimethyl phosphate	512-56-1	DTXSID1021403	I: PHOSPHATE	WVLBCYQITXONBZ-UHFFFAOYSA-N		-	-	-		-	-	-			-		-	Y		-		-	-			Y
621	2-Ethylhexyl diphenyl phosphate	2-Ethylhexyl diphenyl phosphate	1241-94-7	DTXSID1025300	I: PHOSPHATE	CGSLYBDCEGBZCG-UHFFFAOYSA-N		-	-	-		-	Y	-			-		-	Y		-		-	-			Y
622	Diethyl hydrogen phosphate	Diethyl hydrogen phosphate	598-02-7	DTXSID1044699	I: PHOSPHATE	UCQFCFPECQILOL-UHFFFAOYSA-N		-	-	-		-	-	-			-		-	Y		-		-	-			-
623	Tributyl phosphate	Tributyl phosphate	126-73-8	DTXSID3021986	I: PHOSPHATE	STCOOQWBFONSKY-UHFFFAOYSA-N		-	-	-		-	Y	-			-		-	Y		-		-	Y			Y
624	Cresyl diphenyl phosphate	Cresyl diphenyl phosphate	26444-49-5	DTXSID3024861	I: PHOSPHATE	-	Y	-	-	-		-	-	-			-		-	Y		-		-	-			Y
625	Isodecyl diphenyl phosphate	Isodecyl diphenyl phosphate	29761-21-5	DTXSID3025465	I: PHOSPHATE	-	Y	-	-	-		-	-	-			-		-	Y		-		-	-			Y
626	Tris(4-tert-butylphenyl) phosphate	Tris(4-tert-butylphenyl) phosphate	78-33-1	DTXSID3051466	I: PHOSPHATE	LORSVOJSXMHDHF-UHFFFAOYSA-N		-	-	-		-	-	-			-		-	Y		-		-	-			Y
627	Tripropyl phosphate	Tripropyl phosphate	513-08-6	DTXSID4052712	I: PHOSPHATE	RXPQRKFMDQNODS-UHFFFAOYSA-N		-	-	-		-	-	-			-		-	Y		-		-	-			-
628	Tris(2-chloroethyl) phosphate	Tris(2-chloroethyl) phosphate	115-96-8	DTXSID5021411	I: PHOSPHATE	HQUQLFOMPYWACS-UHFFFAOYSA-N		-	-	-		-	-	-			-		-	Y		-		-	-			Y
629	Ethanol, 2-butoxy-phosphate	Tris(2-butoxyethyl) phosphate	78-51-3	DTXSID5021758	I: PHOSPHATE	WTLBZVNBAKMVDP-UHFFFAOYSA-N		-	-	-		-	Y	-			-		-	Y		-		-	-			Y
630	Tris(2-chloroisopropyl) phosphate	Tris(2-chloroisopropyl)phosphate	13674-84-5	DTXSID5026259	I: PHOSPHATE	KVMPUXDNESXNOH-UHFFFAOYSA-N		-	-	-		-	Y	-			-		-	Y		-		-	-			Y
631	Tert-butylphenyl diphenyl phosphate	tert-Butylphenyl diphenyl phosphate	56803-37-3	DTXSID6024701	I: PHOSPHATE	-	Y	-	-	-		-	-	-			-		-	Y		-		-	-			Y
632	Triisobutyl phosphate	Triisobutyl phosphate	126-71-6	DTXSID8040698	I: PHOSPHATE	HRKAMJBPFPHCSD-UHFFFAOYSA-N		-	-	-		-	-	-			-		-	Y		-		-	-			Y
633	Resorcinol bis(diphenyl phosphate)	Tetraphenyl m-phenylene bis(phosphate)	57583-54-7	DTXSID8069197	I: PHOSPHATE	OWICEWMBIBPFAH-UHFFFAOYSA-N		-	-	-		-	-	-			-		-	Y		-		-	-			Y
634	Tris(1,3-dichloro-2-propyl) phosphate	Tris(1,3-dichloro-2-propyl) phosphate	13674-87-8	DTXSID9026261	I: PHOSPHATE	ASLWPAWFJZFCKF-UHFFFAOYSA-N		-	-	-		-	-	-			-		-	Y		-		-	-			Y
635	2,3,3',4,4',5',6-Heptabromodiphenyl ether (BDE-191)	1,2,3,5-Tetrabromo-4-(3,4,5-tribromophenoxy)benzene	446255-30-7	DTXSID10704805	J: PBDEs	BNBFKFHSIPERIM-UHFFFAOYSA-N		-	-	-		-	-	-			-		-		Y	-		-	-			-
636	Pentabromodiphenyl ether	Pentabromodiphenyl ether	32534-81-9	DTXSID2024246	J: PBDEs	-	Y	-	-	-		-	-	-			-		-		Y	-		-	-			-
637	2,2',4,4'-Tetrabromodiphenyl Ether (BDE-47)	2,2',4,4'-Tetrabromodiphenyl ether	5436-43-1	DTXSID3030056	J: PBDEs	XYBSIYMGXVUVGY-UHFFFAOYSA-N		-	-	-		-	-	-			-		-		Y	-		-	-			-
638	2,2',3,3',4,4',5,6,6'-Nonabromodiphenyl ether (BDE-207)	BDE-207	437701-79-6	DTXSID30451985	J: PBDEs	IEEVDIAVLGLVOW-UHFFFAOYSA-N		-	-	-		-	-	-			-		-		Y	-		-	-			-
639	2,2',4,4',5,6'-Hexabromodiphenyl Ether (BDE-154)	2,2',4,4',5,6'-Hexabromodiphenyl ether	207122-15-4	DTXSID3052692	J: PBDEs	VHNPZYZQKWIWOD-UHFFFAOYSA-N		-	-	-		-	-	-			-		-		Y	-		-	-			-
640	2,2',3,3',4,4',5,6'-Octabromodiphenyl ether (BDE-196)	BDE-196	446255-39-6	DTXSID3074789	J: PBDEs	IEWFKOVTVJNWFF-UHFFFAOYSA-N		-	-	-		-	-	-			-		-		Y	-		-	-			-
641	2,2',3,3',4,4',5,5',6-Nonabromodiphenyl ether (BDE-206)	1,2,3,4,5-Pentabromo-6-(2,3,4,5-tetrabromophenoxy)benzene	63387-28-0	DTXSID30881107	J: PBDEs	CYRHBNRLQMLULE-UHFFFAOYSA-N		-	-	-		-	-	-			-		-		Y	-		-	-			-
642	2,2',4,4',5,5'-Hexabromodiphenyl Ether (BDE-153)	2,2',4,4',5,5'-Hexabromodiphenyl ether	68631-49-2	DTXSID4030047	J: PBDEs	RZXIRSKYBISPGF-UHFFFAOYSA-N		-	-	-		-	-	-			-		-		Y	-		-	-			-
643	2,2',3,4,4'-Pentabromodiphenyl Ether (BDE-85)	2,2',3,4,4'-Pentabromodiphenyl ether	182346-21-0	DTXSID4052685	J: PBDEs	DMLQSUZPTTUUDP-UHFFFAOYSA-N		-	-	-		-	-	-			-		-		Y	-		-	-			-
644	2,2',4-Tribromodiphenyl Ether (BDE-17)	2,2',4-Tribromodiphenyl ether	147217-75-2	DTXSID40872703	J: PBDEs	VYBFILXLBMWOLI-UHFFFAOYSA-N		-	-	-		-	-	-			-		-		Y	-		-	-			-
645	2,2',3,4,4',6,6'-Heptabromodiphenyl ether (BDE-184)	Benzene, 1,2,3,5-tetrabromo-4-(2,4,6-tribromophenoxy)-	117948-63-7	DTXSID50448655	J: PBDEs	JHDCZVAQPRXHEL-UHFFFAOYSA-N		-	-	-		-	-	-			-		-		Y	-		-	-			-
646	2,2',3,4,4',5',6-Heptabromodiphenyl Ether (BDE-183)	2,2',3,4,4',5',6-Heptabromodiphenyl ether	207122-16-5	DTXSID8052693	J: PBDEs	ILPSCQCLBHQUEM-UHFFFAOYSA-N		-	-	-		-	-	-			-		-		Y	-		-	-			-
647	2,2',3,3',4,4',5,5',6,6'-Decabromodiphenyl Ether (BDE-209)	1,1'-Oxybis[2,3,4,5,6-pentabromobenzene]	1163-19-5	DTXSID9020376	J: PBDEs	WHHGLZMJPXIBIX-UHFFFAOYSA-N		-	-	-		-	Y	-			-		-		Y	-		-	-			Y
648	2,2',4,4',5-Pentabromodiphenyl Ether (BDE-99)	2,2',4,4',5-Pentabromodiphenyl ether	60348-60-9	DTXSID9030048	J: PBDEs	WHPVYXDFIXRKLN-UHFFFAOYSA-N		-	-	-		-	-	-			-		-		Y	-		-	-			-
649	2,2',3,3',4,4',6,6'-Octabromodiphenyl ether (BDE-197)	BDE-197	117964-21-3	DTXSID9074775	J: PBDEs	AAFUUKPTSPVXJH-UHFFFAOYSA-N		-	-	-		-	-	-			-		-		Y	-		-	-			-
650	2,2',3,4,4',5'-Hexabromodiphenyl Ether (BDE-138)	2,2',3,4,4',5'-Hexabromodiphenyl Ether	182677-30-1	DTXSID60872265	J: PBDEs	IZFQCEZFGCMHOM-UHFFFAOYSA-N		-	-	-		-	-	-		-	-				Y	-	Y	-	-			-
651	2,2',4,4',6-Pentabromodiphenyl Ether (BDE-100)	2,2',4,4',6-Pentabromodiphenyl ether	189084-64-8	DTXSID4052689	J: PBDEs	NSKIRYMHNFTRLR-UHFFFAOYSA-N		-	-	-		-	-	-		-	-				Y	-	Y	-	-			-
652	2,3',4,4'-Tetrabromodiphenyl ether (BDE-66)	2,3',4,4'-Tetrabromodiphenyl ether	189084-61-5	DTXSID9052688	J: PBDEs	DHUMTYRHKMCVAG-UHFFFAOYSA-N		-	-	-		-	-	-		-	-				Y	-	Y	-	-			-
653	2,4,4'-Tribromodiphenyl Ether (BDE-28)	2,4,4'-Tribromodiphenyl ether	41318-75-6	DTXSID4052710	J: PBDEs	UPNBETHEXPIWQX-UHFFFAOYSA-N		-	-	-		-	-	-		-	-				Y	-	Y	-	-			-
654	Chrysene	Chrysene	218-01-9	DTXSID0022432	K: PAHs	WDECIBYCCFPHNR-UHFFFAOYSA-N		-	-	-		-	-	-			-		-			Y	-	-	Y			-
655	Anthracene	Anthracene	120-12-7	DTXSID0023878	K: PAHs	MWPLVEDNUUSJAV-UHFFFAOYSA-N		-	-	-		-	-	-			-		-			Y	-	-	Y			Y
656	Benzo(B)Fluoranthene	Benzo(b)fluoranthene	205-99-2	DTXSID0023907	K: PAHs	FTOVXSOBNPWTSH-UHFFFAOYSA-N		-	-	-		-	-	-			-		-			Y	-	-	Y			-
657	Benzo(K)Fluoranthene	Benzo(k)fluoranthene	207-08-9	DTXSID0023909	K: PAHs	HAXBIWFMXWRORI-UHFFFAOYSA-N		-	-	-		-	-	-			-		-			Y	-	-	Y			-
658	Benzo(A)Pyrene	Benzo(a)pyrene	50-32-8	DTXSID2020139	K: PAHs	FMMWHPNWAFZXNH-UHFFFAOYSA-N		-	-	-		-	-	-			-		-			Y	-	-	Y			Y
659	Fluoranthene	Fluoranthene	206-44-0	DTXSID3024104	K: PAHs	GVEPBJHOBDJJJI-UHFFFAOYSA-N		-	-	-		-	-	-			-		-			Y	-	-	Y			Y
660	Pyrene	Pyrene	129-00-0	DTXSID3024289	K: PAHs	BBEAQIROQSPTKN-UHFFFAOYSA-N		-	-	-		-	-	-			-		-			Y	-	-	Y			Y
661	Benzo(a)anthracene	Benz(a)anthracene	56-55-3	DTXSID5023902	K: PAHs	DXBHBZVCASKNBY-UHFFFAOYSA-N		-	-	-		-	-	-			-		-			Y	-	-	-			-
662	Phenanthrene	Phenanthrene	85-01-8	DTXSID6024254	K: PAHs	YNPNZTXNASCQKK-UHFFFAOYSA-N		-	-	-		-	-	-			-		-			Y	-	-	Y			Y
663	Benzo(ghi)perylene	Benzo(g,h,i)perylene	191-24-2	DTXSID5023908	K: PAHs	GYFAGKUZYNFMBN-UHFFFAOYSA-N		-	-	-		-	-	-		-	-					Y	-	-	Y			-
664	Dibenzothiophene	Dibenzothiophene	132-65-0	DTXSID0047741	K: PAHs	IYYZUPMFVPLQIF-UHFFFAOYSA-N		-	-	-		Y	-	-		-	-					Y	-	-	-			-
665	Perylene	Perylene	198-55-0	DTXSID4047753	K: PAHs	CSHWQDPOILHKBI-UHFFFAOYSA-N		-	-	-		-	-	-		-	-					Y	-	-	-			-
666	Triphenylene	Triphenylene	217-59-4	DTXSID9059757	K: PAHs	SLGBZMMZGDRARJ-UHFFFAOYSA-N		-	-	-		-	-	-		-	-					Y	-	-	-			-
667	1-Methylphenanthrene	1-Methyl phenanthrene	832-69-9	DTXSID6025648	K: PAHs	DOWJXOHBNXRUOD-UHFFFAOYSA-N		-	-	-		-	-	-		-	-					-	-	-	-			-
668	3,6-Dimethylphenanthrene	3,6-Dimethylphenanthrene	1576-67-6	DTXSID9052682	K: PAHs	OMIBPZBOAJFEJS-UHFFFAOYSA-N		-	-	-		-	-	-		-	-					-	-	-	-			-
669	Dechlorane 602	1,2,3,4,6,7,8,9,10,10,11,11-dodecachloro-1,4,4a,5a,6,9,9a,9b-octahydro-1,4:6,9-dimethanodibenzofuran	31107-44-5	DTXSID0052702	L: FLAME RETARDANTS	CDBKZZACXQLFMK-DSCPOPHVSA-N		-	-	-		-	-	-	Y		-		-			-		-	-			-
670	Ammelide	Ammelide	645-93-2	DTXSID10214757	L: FLAME RETARDANTS	YSKUZVBSHIWEFK-UHFFFAOYSA-N		-	-	-		-	-	-			-		-			-	Y	-	-			-
671	Ammeline	1,3,5-Triazin-2(1H)-one, 4,6-diamino-	645-92-1	DTXSID3060950	L: FLAME RETARDANTS	MASBWURJQFFLOO-UHFFFAOYSA-N		-	-	-		-	-	-			-		-			-	Y	-	-			-
672	2,2-Bis(chloromethyl)-1,3-propanediyl tetrakis(2-chloroethyl) ester phosphoric acid	Phosphoric acid, 2,2-bis(chloromethyl)-1,3-propanediyl tetrakis(2-chloroethyl) ester	38051-10-4	DTXSID8028000	L: FLAME RETARDANTS	ZGHUDSLVQAGWEY-UHFFFAOYSA-N		-	-	-		-	-	-			-		-			-	Y	-	-			Y
673	Bisphenol A bis(diphenyl phosphate)	Phosphoric acid, P,P'-[(1-methylethylidene)di-4,1-phenylene] P,P,P',P'-tetraphenyl ester	5945-33-5	DTXSID8052720	L: FLAME RETARDANTS	BQPNUOYXSVUVMY-UHFFFAOYSA-N		-	-	-		-	-	-			-		-			-	Y	-	-			Y
674	Hexabromobenzene	Hexabromobenzene	87-82-1	DTXSID1024128	L: FLAME RETARDANTS	CAYGQBVSOZLICD-UHFFFAOYSA-N		-	-	-		-	-	-			-		-			-	Y	-	-			-
675	Bis(2,4,6-tribromo- phenoxy)ethane, 1,2-	1,2-Bis(2,4,6-tribromophenoxy)ethane	37853-59-1	DTXSID1024627	L: FLAME RETARDANTS	YATIGPZCMOYEGE-UHFFFAOYSA-N		-	-	-		-	-	-			-		-			-	Y	-	-			-
676	Tetrabromobisphenol A	3,3',5,5'-Tetrabromobisphenol A	79-94-7	DTXSID1026081	L: FLAME RETARDANTS	VEORPZCZECFIRK-UHFFFAOYSA-N		-	-	-		-	-	-			-		-			-	Y	-	-			Y
677	Decabromodiphenyl ethane	1,1'-Ethane-1,2-diylbis(pentabromobenzene)	84852-53-9	DTXSID2052732	L: FLAME RETARDANTS	BZQKBFHEWDPQHD-UHFFFAOYSA-N		-	-	-		-	-	-			-		-			-	Y	-	-			Y
678	Dechlorane 603	1,4:5,8:9,10-Trimethanoanthracene, 1,2,3,4,5,6,7,8,12,12,13,13-dodecachloro-1,4,4a,5,8,8a,9,9a,10,10a-decahydro-	13560-92-4	DTXSID30108225	L: FLAME RETARDANTS	-	Y	-	-	-		-	-	-			-		-			-	Y	-	-			-
679	Pentabromoethylbenzene	2,3,4,5,6-Pentabromoethylbenzene	85-22-3	DTXSID7021782	L: FLAME RETARDANTS	FIAXCDIQXHJNIX-UHFFFAOYSA-N		-	-	-		-	-	-			-		-			-	Y	-	-			-
680	Dechlorane Plus	Dechlorane Plus	13560-89-9	DTXSID7027750	L: FLAME RETARDANTS	UGQQAJOWXNCOPY-UHFFFAOYSA-N		-	-	-		-	-	-			-		-			-	Y	-	-			Y
681	Phosphoric acid, tri-o-tolyl ester	Tri-o-cresyl phosphate	78-30-8	DTXSID6032192	L: FLAME RETARDANTS	YSMRWXYRXBRSND-UHFFFAOYSA-N		-	-	-		-	-	-		-	-					-	Y	-	-			-
682	Hexabromocyclododecane	Hexabromocyclododecane	25637-99-4	DTXSID8025383	L: FLAME RETARDANTS	-	Y	-	-	-		-	-	-		-	-					-	Y	-	-			Y
683	2,2',4,4',5,5'-Hexabromobiphenyl	2,2',4,4',5,5'-Hexabromobiphenyl	59080-40-9	DTXSID70858838	L: FLAME RETARDANTS	HMBBJSKXDBUNNT-UHFFFAOYSA-N		-	-	-		-	-	-			-		-			-	Y	-	-			-
684	Trimethylsilanol	Trimethylsilanol	1066-40-6	DTXSID7061433	L: FLAME RETARDANTS	AAPLIUHOKVUFCC-UHFFFAOYSA-N		-	-	-		-	-	-			-		-			-	-	-	Y			-
685	2-Hydroxy-N-(2-hydroxyethyl)-N,N-dimethyl-ethanaminium esters with C16-18 and C18-unsatd. fatty acids, chlorides (DEEDMAC)	Ethanaminium, 2-hydroxy-N-(2-hydroxyethyl)-N,N-dimethyl-, esters with C16-18 and C18-unsatd. fatty acids, chlorides	1079184-43-2	DTXSID00108550	M: SURFACTANTS	-	Y	-	-	-		-	-	-			-		-			-	-	-	-			Y
686	Nonylphenol	n-Nonylphenol	25154-52-3	DTXSID3021857	M: SURFACTANTS	-	Y	-	-	-		-	-	-			-		-			-	-	Y	Y			Y
687	4-Nonylphenol (branched)	4-Nonylphenol, branched	84852-15-3	DTXSID5029055	M: SURFACTANTS	-	Y	-	-	-		-	-	-			-		-			-	-	Y	-			Y
688	4-Nonylphenol	4-Nonylphenol	104-40-5	DTXSID5033836	M: SURFACTANTS	IGFHQQFPSIBGKE-UHFFFAOYSA-N		-	-	-		-	-	-			-		-			-	-	Y	Y			-
689	Nonylphenol monoethoxylate	Ethylene glycol nonylphenyl ether	27986-36-3	DTXSID9043809	M: SURFACTANTS	-	Y	-	-	-		-	-	-			-		-			-	-	-	-			-
690	Nonylphenol, dithoxy-total	Nonylphenol and Nonylphenol Ethoxylates (NP/NPEs)	NOCAS_872428	DTXSID20872428	M: SURFACTANTS	-	Y	-	-	-		-	-	-		-	-					-	-	-	-			-
691	Di-n-octyl phthalate	Di-n-octyl phthalate	117-84-0	DTXSID1021956	N: EXTRACTABLES/LEACHABLES	MQIUGAXCHLFZKX-UHFFFAOYSA-N		-	-	-		-	-	-			-		-			-	-	-	Y			-
692	Polycarbonate (PC)	Polycarbonates	25766-59-0	DTXSID201027532	N: EXTRACTABLES/LEACHABLES	-	Y	-	-	-		-	-	-			-		-			-	-	-	-			-
693	N-nitrosodibutylamine	N-Nitrosodibutylamine	924-16-3	DTXSID2021026	N: EXTRACTABLES/LEACHABLES	YGJHZCLPZAZIHH-UHFFFAOYSA-N		-	-	-		-	-	-			-		-			-	-	-	Y			-
694	N-nitrosodiethylamine	N-Nitrosodiethylamine	55-18-5	DTXSID2021028	N: EXTRACTABLES/LEACHABLES	WBNQDOYYEUMPFS-UHFFFAOYSA-N		-	-	-		-	-	-			-		-			-	-	-	Y			-
695	2,4,6-Tris(tert-butyl)phenol	2,4,6-Tris(tert-butyl)phenol	732-26-3	DTXSID2021311	N: EXTRACTABLES/LEACHABLES	PFEFOYRSMXVNEL-UHFFFAOYSA-N		-	-	-		-	-	-			-		-			-	-	-	Y			Y
696	2,4-Di-tert-butylphenol	2,4-Di-tert-butylphenol	96-76-4	DTXSID2026602	N: EXTRACTABLES/LEACHABLES	ICKWICRCANNIBI-UHFFFAOYSA-N		-	-	-		-	-	-			-		-			-	-	-	Y			Y
697	4,4'-Thiobis(6-tert-butyl-m-cresol) (AO44S25)	4,4'-Thiobis(6-tert-butyl-m-cresol)	96-69-5	DTXSID4021341	N: EXTRACTABLES/LEACHABLES	HXIQYSLFEXIOAV-UHFFFAOYSA-N		-	-	-		-	-	-			-		-			-	-	-	Y			Y
698	3,5-Bis(1,1-dimethylethyl)-4-hydroxy-, 2,4-bis(1,1-dimethylethyl)phenyl ester benzoic acid	Benzoic acid, 3,5-bis(1,1-dimethylethyl)-4-hydroxy-, 2,4-bis(1,1-dimethylethyl)phenyl ester	4221-80-1	DTXSID5063364	N: EXTRACTABLES/LEACHABLES	KJYSXRBJOSZLEL-UHFFFAOYSA-N		-	-	-		-	-	-			-		-			-	-	-	Y			Y
699	N-nitrosodimethylamine	N-Nitrosodimethylamine	62-75-9	DTXSID7021029	N: EXTRACTABLES/LEACHABLES	UMFJAHHVKNCGLG-UHFFFAOYSA-N		-	-	-		-	-	-			-		-			-	-	-	Y			-
700	N-nitrosopiperidine	N-Nitrosopiperidine	100-75-4	DTXSID8021060	N: EXTRACTABLES/LEACHABLES	UWSDONTXWQOZFN-UHFFFAOYSA-N		-	-	-		-	-	-			-		-			-	-	-	Y			-
701	N-nitrosopyrrolidine	N-Nitrosopyrrolidine	930-55-2	DTXSID8021062	N: EXTRACTABLES/LEACHABLES	WNYADZVDBIBLJJ-UHFFFAOYSA-N		-	-	-		-	-	-			-		-			-	-	-	Y			-
702	4-tert-Octylphenol	4-(1,1,3,3-Tetramethylbutyl)phenol	140-66-9	DTXSID9022360	N: EXTRACTABLES/LEACHABLES	ISAVYTVYFVQUDY-UHFFFAOYSA-N		-	-	-		-	-	-			-		-			-	-	-	Y			Y
703	Butyl Benzyl Phthalate	Benzyl butyl phthalate	85-68-7	DTXSID3020205	N: EXTRACTABLES/LEACHABLES	IRIAEXORFWYRCZ-UHFFFAOYSA-N		-	-	-		-	-	-		-	-					-	Y	-	Y			Y
704	2,5-Di-tert-butylphenol	Phenol, 2,5-bis(1,1-dimethylethyl)-	5875-45-6	DTXSID0064046	O: OTHER ORGANICS	KDBZVULQVCUNNA-UHFFFAOYSA-N		-	-	-		-	-	-			-		-			-	-	-	-	Y		-
705	Methyl protocatachuate	Methyl 3,4-dihydroxybenzoate	2150-43-8	DTXSID20301804	O: OTHER ORGANICS	CUFLZUDASVUNOE-UHFFFAOYSA-N		-	-	-		-	-	-			-		-			-	-	-	-	Y		-
706	N-nitrosodiphenylamine	N-Nitrosodiphenylamine	86-30-6	DTXSID6021030	O: OTHER ORGANICS	UBUCNCOMADRQHX-UHFFFAOYSA-N		-	-	-		-	-	-			-		-			-	-	-	-	Y		-
707	N-nitroso-di-n-propylamine	N-Nitrosodi-n-propylamine	621-64-7	DTXSID6021032	O: OTHER ORGANICS	YLKFDHTUAUWZPQ-UHFFFAOYSA-N		-	-	-		-	-	-			-		-			-	-	-	-	Y		-
708	2-Chloronaphthalene	2-Chloronaphthalene	91-58-7	DTXSID8023971	O: OTHER ORGANICS	CGYGETOMCSJHJU-UHFFFAOYSA-N		-	-	-		-	-	-			-		-			-	-	-	-	Y		-
709	4-(Butan-2-yl)-2,6-di-tert-butylphenol	4-(Butan-2-yl)-2,6-di-tert-butylphenol	17540-75-9	DTXSID8029315	O: OTHER ORGANICS	BFZOTKYPSZSDEV-UHFFFAOYSA-N		-	-	-		-	-	-			-		-			-	-	-	-	Y		Y
710	2,4-Di-tert-pentylphenol	2,4-Di-tert-pentylphenol	120-95-6	DTXSID9026974	O: OTHER ORGANICS	WMVJWKURWRGJCI-UHFFFAOYSA-N		-	-	-		-	-	-			-		-			-	-	-	-	Y		Y
711	1,2,3-Trichlorobenzene	1,2,3-Trichlorobenzene	87-61-6	DTXSID8026193	O: OTHER ORGANICS	RELMFMZEBKVZJC-UHFFFAOYSA-N		-	-	-		-	-	-		-	-		-			-	-	-	-	Y		-
712	1,2:3,4-Diepoxybutane	2,2'-Bioxirane	1464-53-5	DTXSID0041307	O: OTHER ORGANICS	ZFIVKAOQEXOYFY-UHFFFAOYSA-N		-	-	-		-	-	-		-	-		-			-	-	-	-	Y		-
713	1,4-Dinitrobenzene	1,4-Dinitrobenzene	100-25-4	DTXSID0021836	O: OTHER ORGANICS	FYFDQJRXFWGIBS-UHFFFAOYSA-N		-	-	-		-	-	-		-	-					-	-	-	-	Y		-
714	2-(Methylthio)Benzothiazole	2-(Methylthio)benzothiazole	615-22-5	DTXSID70274236	O: OTHER ORGANICS	UTBVIMLZIRIFFR-UHFFFAOYSA-N		-	-	-		-	-	-		-	-					-	-	-	-	Y		-
715	2,6-Dinitrotoluene	2,6-Dinitrotoluene	606-20-2	DTXSID5020528	O: OTHER ORGANICS	XTRDKALNCIHHNI-UHFFFAOYSA-N		-	-	-		-	-	-		-	-					-	-	-	-	Y		Y
716	2-Hexanone	2-Hexanone	591-78-6	DTXSID0022068	O: OTHER ORGANICS	QQZOPKMRPOGIEB-UHFFFAOYSA-N		-	-	-		-	-	-		-	-					-	-	-	-	Y		-
717	2-Picoline	2-Methylpyridine	109-06-8	DTXSID9021899	O: OTHER ORGANICS	BSKHPKMHTQYZBB-UHFFFAOYSA-N		-	-	-		-	-	-		-	-					-	-	-	-	Y		Y
718	2-Propenenitrile, 2-Methyl-	Methacrylonitrile	126-98-7	DTXSID1024176	O: OTHER ORGANICS	GYCMBHHDWRMZGG-UHFFFAOYSA-N		-	-	-		-	-	-		-	-					-	-	-	-	Y		-
719	3-Chloropropene	Allyl chloride	107-05-1	DTXSID4039231	O: OTHER ORGANICS	OSDWBNJEKMUWAV-UHFFFAOYSA-N		-	-	-		-	-	-		-	-					-	-	-	-	Y		Y
720	Aniline, 2,4,5-Trimethyl-	2,4,5-Trimethylaniline	137-17-7	DTXSID9021398	O: OTHER ORGANICS	BMIPMKQAAJKBKP-UHFFFAOYSA-N		-	-	-		-	-	-		-	-					-	-	-	-	Y		-
721	Benzenethiol	Benzenethiol	108-98-5	DTXSID7026811	O: OTHER ORGANICS	RMVRSNDYEFQCLF-UHFFFAOYSA-N		-	-	-		-	-	-		-	-					-	-	-	-	Y		-
722	Chloroethane	Chloroethane	75-00-3	DTXSID1020302	O: OTHER ORGANICS	HRYZWHHZPQKTII-UHFFFAOYSA-N		-	-	-		-	-	-		-	-					-	-	-	-	Y		Y
723	Ethyl Cyanide	Propionitrile	107-12-0	DTXSID1021879	O: OTHER ORGANICS	FVSKHRXBFJPNKK-UHFFFAOYSA-N		-	-	-		-	-	-		-	-					-	-	-	-	Y		Y
724	Trans-1,2-Dichloroethene	(E)-1,2-Dichloroethylene	156-60-5	DTXSID7024031	O: OTHER ORGANICS	KFUSEUYYWQURPO-OWOJBTEDSA-N		-	-	-		-	-	-		-	-					-	-	-	-	Y		Y
725	Sulfate	Sulfate	14808-79-8	DTXSID3042425	P: INORGANIC ANIONS	QAOWNCQODCNURD-UHFFFAOYSA-L		-	-	-		-	-	-			-					-	-	-	-		Y	-
726	Cyanide	Cyanide	57-12-5	DTXSID6023991	P: INORGANIC ANIONS	XFXPMWWXUTWYJX-UHFFFAOYSA-N		-	-	-		-	-	-			-					-	-	-	-		Y	-
